# Supplementary material for: Genome-wide analysis identifies Homothorax and Extradenticle as regulators of insulin in Drosophila Insulin-Producing cells
Source: PLoS Genet. 2022 Sep 12;18(9):e1010380. doi: 10.1371/journal.pgen.1010380 (PMC9499297; doi:10.1371/journal.pgen.1010380)
Supplement: S2 Table — Summary of RNAseq data of adult IPCs. Raw reads were submitted to the European Nucleotide Archive, accession number PRJEB50165. (XLSX) [file pgen.1010380.s002.xlsx]

## Sheet: IPC_transcriptome
Flybase Number	TPM	Log(TPM)	symbol
FBgn0013672	34594.2	4.539	mt:ATPase6
FBgn0013675	34348.6	4.53591	mt:CoII
FBgn0013676	34221.5	4.5343	mt:CoIII
FBgn0013673	33603.5	4.52638	mt:ATPase8
FBgn0013674	23778.2	4.37618	mt:CoI
FBgn0287423	22566.8	4.35347	Nplp2
FBgn0013678	21559.3	4.33363	mt:Cyt-b
FBgn0010388	19272.9	4.28495	Dro
FBgn0085753	19243.5	4.28429	28SrRNA-Psi:CR40596
FBgn0267511	18500.2	4.26718	28SrRNA-Psi:CR45851
FBgn0267513	17508	4.24324	28SrRNA-Psi:CR45853
FBgn0267514	16380.9	4.21434	5.8SrRNA-Psi:CR45854
FBgn0267519	14533.2	4.16236	28SrRNA-Psi:CR45859
FBgn0085813	11436.5	4.05829	18SrRNA-Psi:CR41602
FBgn0023170	10474.4	4.02013	RpL39
FBgn0014454	9060.89	3.95717	Acp1
FBgn0040733	8663.12	3.93767	BomS6
FBgn0267521	7800.48	3.89212	18SrRNA-Psi:CR45861
FBgn0042201	7129.07	3.85303	Nplp3
FBgn0002940	6913.99	3.83973	ninaE
FBgn0066084	6474.47	3.8112	RpL41
FBgn0267522	4895.06	3.68976	28SrRNA-Psi:CR45862
FBgn0034512	4732.89	3.67513	Bbd
FBgn0067905	4601.13	3.66286	Dso2
FBgn0265577	4441.32	3.64751	IBIN
FBgn0040736	4404.89	3.64393	BomS3
FBgn0013684	4371.76	3.64066	mt:ND5
FBgn0086472	4078.62	3.61051	RpS25
FBgn0013681	3896.37	3.59066	mt:ND3
FBgn0262952	3877.69	3.58857	mt:ND4
FBgn0000121	3715.52	3.57002	Arr2
FBgn0039757	3641.2	3.56124	RpS7
FBgn0027586	3472.4	3.54063	CG5867
FBgn0016726	3380.1	3.52893	RpL29
FBgn0037351	3309.2	3.51972	RpL13A
FBgn0043841	3283.89	3.51639	vir-1
FBgn0017579	3237.23	3.51017	RpL14
FBgn0002579	3190.17	3.50381	RpL36
FBgn0002868	3132.55	3.4959	MtnA
FBgn0003941	3109.1	3.49263	RpL40
FBgn0040793	2992.71	3.47606	CG7630
FBgn0000253	2971.31	3.47295	Cam
FBgn0040606	2945.74	3.46919	CG6503
FBgn0013981	2793.15	3.44609	His4r
FBgn0032400	2787	3.44514	CG6770
FBgn0013679	2778.81	3.44386	mt:ND1
FBgn0029990	2733.24	3.43668	CG2233
FBgn0267252	2720.24	3.43461	Ggamma30A
FBgn0032897	2607.17	3.41617	CG9336
FBgn0030136	2571.79	3.41023	RpS28b
FBgn0031980	2545.09	3.4057	RpL36A
FBgn0010409	2544.84	3.40566	RpL18A
FBgn0010078	2540.25	3.40488	RpL23
FBgn0001149	2494.84	3.39704	GstD1
FBgn0003942	2451.31	3.3894	RpS27A
FBgn0040735	2426.92	3.38506	BomT2
FBgn0035495	2411.03	3.3822	CG14989
FBgn0034138	2409.41	3.38191	RpS15
FBgn0034331	2396.5	3.37958	BomBc2
FBgn0261599	2367.49	3.37429	RpS29
FBgn0039830	2320.53	3.36559	ATPsynC
FBgn0285949	2303.24	3.36234	RpL31
FBgn0040007	2266.05	3.35527	RpL38
FBgn0004629	2256.26	3.35339	Cys
FBgn0030616	2207.31	3.34386	RpL37a
FBgn0036728	2198.07	3.34204	UQCR-Q
FBgn0017545	2194.46	3.34133	RpS3A
FBgn0286213	2112.31	3.32476	RpS12
FBgn0002593	2093.86	3.32095	RpLP1
FBgn0284245	2064.01	3.31471	eEF1alpha1
FBgn0031561	2049.92	3.31174	IM33
FBgn0005533	2021.19	3.30561	RpS17
FBgn0004240	1962.15	3.29273	DptA
FBgn0014865	1955.05	3.29116	Mtk
FBgn0011695	1916.28	3.28246	EbpIII
FBgn0039713	1912.91	3.2817	RpS8
FBgn0013685	1909.33	3.28088	mt:ND6
FBgn0013683	1907.77	3.28053	mt:ND4L
FBgn0002626	1904.73	3.27983	RpL32
FBgn0004403	1823.43	3.26089	RpS14a
FBgn0085244	1811.68	3.25808	CG34215
FBgn0261608	1800.48	3.25539	RpL37A
FBgn0038834	1778.52	3.25006	RpS30
FBgn0025583	1776.86	3.24965	BomS2
FBgn0285948	1750.39	3.24314	RpL27A
FBgn0034741	1717.75	3.23496	CG4269
FBgn0032946	1706.85	3.2322	nrv3
FBgn0283462	1646.29	3.21651	IMPPP
FBgn0010408	1629.71	3.21211	RpS9
FBgn0038914	1628.67	3.21183	fit
FBgn0032987	1613.59	3.20779	RpL21
FBgn0284248	1605.2	3.20553	Cyt-c-p
FBgn0000055	1582.47	3.19934	Adh
FBgn0036213	1570.44	3.19602	RpL10Ab
FBgn0036825	1561.8	3.19362	RpL26
FBgn0010411	1533.87	3.18579	RpS18
FBgn0019936	1533.36	3.18564	RpS20
FBgn0261597	1504.39	3.17736	RpS26
FBgn0261596	1502.29	3.17675	RpS24
FBgn0040529	1485.39	3.17184	COX7A
FBgn0004045	1476.98	3.16937	Yp1
FBgn0014391	1464.49	3.16569	sun
FBgn0000116	1458.75	3.16398	Argk
FBgn0029785	1458.31	3.16385	RpL35
FBgn0000120	1452.99	3.16226	Arr1
FBgn0015031	1449.69	3.16128	cype
FBgn0031942	1445.11	3.1599	CG7203
FBgn0004047	1397.29	3.14529	Yp3
FBgn0000042	1388.31	3.14249	Act5C
FBgn0030160	1383.29	3.14091	CG9691
FBgn0040532	1375.22	3.13837	CG8369
FBgn0033912	1354.17	3.13167	RpS23
FBgn0035422	1353.6	3.13149	RpL28
FBgn0263911	1342.89	3.12804	COX8
FBgn0035089	1336.31	3.12591	Phk-3
FBgn0052672	1333.99	3.12515	Atg8a
FBgn0033820	1329.88	3.12381	CG4716
FBgn0067903	1297.97	3.11326	IM18
FBgn0261592	1284.95	3.10889	RpS6
FBgn0287218	1245.89	3.09548	CG46448
FBgn0004867	1235.44	3.09182	RpS2
FBgn0033593	1230.96	3.09024	Listericin
FBgn0038009	1230	3.08991	CG17738
FBgn0085468	1227.58	3.08905	ND-MWFE
FBgn0004432	1225.91	3.08846	Cyp1
FBgn0032518	1217.46	3.08546	RpL24
FBgn0003274	1204.52	3.08082	RpLP2
FBgn0041579	1204.2	3.0807	AttC
FBgn0260008	1201.92	3.07988	UQCR-11
FBgn0039300	1199.89	3.07914	RpS27
FBgn0052368	1199.67	3.07906	CG32368
FBgn0083167	1190.54	3.07575	Neb-cGP
FBgn0000064	1190.14	3.0756	Ald1
FBgn0040827	1185.57	3.07393	CG13315
FBgn0019624	1172.13	3.06898	COX5A
FBgn0040653	1141.71	3.05756	Dso1
FBgn0285952	1138.38	3.05629	eEF5
FBgn0039359	1136.8	3.05568	RpL27
FBgn0034877	1131.3	3.05358	levy
FBgn0262116	1130.81	3.05339	RNASEK
FBgn0004907	1125.86	3.05149	14-3-3zeta
FBgn0040734	1116.93	3.04803	BomS5
FBgn0040773	1099.33	3.04113	COX7C
FBgn0005391	1095.42	3.03958	Yp2
FBgn0011227	1092.66	3.03848	ox
FBgn0261602	1090.35	3.03757	RpL8
FBgn0037328	1077.77	3.03252	RpL35A
FBgn0000100	1076.1	3.03185	RpLP0
FBgn0086687	1067.03	3.02818	Desat1
FBgn0002590	1066.19	3.02783	RpS5a
FBgn0014184	1045.24	3.01922	Oda
FBgn0029897	1041.57	3.01769	RpL17
FBgn0015756	1040.66	3.01731	RpL9
FBgn0003462	1038.12	3.01625	Sod1
FBgn0050197	1036.02	3.01537	CG30197
FBgn0034245	1028.31	3.01213	UQCR-6.4
FBgn0024733	1022.8	3.00979	RpL10
FBgn0039857	1020.48	3.0088	RpL6
FBgn0028697	1019.7	3.00847	RpL15
FBgn0011272	1009.98	3.00431	RpL13
FBgn0010412	1006.57	3.00285	RpS19a
FBgn0034407	1005.94	3.00257	DptB
FBgn0039203	994.412	2.99757	CG13618
FBgn0052230	977.626	2.99017	ND-MLRQ
FBgn0001092	958.561	2.98162	Gapdh2
FBgn0064225	957.266	2.98103	RpL5
FBgn0030733	951.058	2.97821	UQCR-14
FBgn0026372	939.157	2.97274	RpL23A
FBgn0015521	935.795	2.97118	RpS21
FBgn0285950	924.328	2.96583	RpL19
FBgn0034145	922.553	2.96499	CG5065
FBgn0044048	905.33	2.95681	Ilp5
FBgn0001225	899.136	2.95383	Hsp26
FBgn0011284	879.829	2.9444	RpS4
FBgn0283536	878.906	2.94394	Vha13
FBgn0010198	872.366	2.9407	RpS15Aa
FBgn0034743	866.771	2.9379	RpS16
FBgn0032774	865.02	2.93703	CG17549
FBgn0035032	861.653	2.93533	ATPsynF
FBgn0005593	860.322	2.93466	RpL7
FBgn0035753	857.947	2.93346	RpL18
FBgn0000150	843.718	2.9262	awd
FBgn0263083	821.983	2.91486	CG43351
FBgn0032833	820.849	2.91426	COX4
FBgn0010612	816.731	2.91208	ATPsynG
FBgn0030158	807.391	2.90708	CG9686
FBgn0038224	802.771	2.90459	ATPsynE
FBgn0051704	793.838	2.89973	CG31704
FBgn0034330	783.091	2.89381	BomS4
FBgn0039682	782.062	2.89324	Obp99c
FBgn0016119	777.588	2.89075	ATPsynCF6
FBgn0003517	774.508	2.88903	sta
FBgn0267523	773.113	2.88824	5.8SrRNA-Psi:CR45863
FBgn0052667	769.316	2.8861	ssp7
FBgn0031558	764.401	2.88332	CG16704
FBgn0001223	764.236	2.88323	Hsp22
FBgn0033821	763.963	2.88307	CG10799
FBgn0028737	760.407	2.88105	eEF1beta
FBgn0034645	759.358	2.88045	ND-B12
FBgn0010387	756.313	2.8787	Acbp2
FBgn0029863	752.821	2.87669	CG3823
FBgn0034968	746.569	2.87307	RpL12
FBgn0087005	742.621	2.87077	rtp
FBgn0001145	738.483	2.86834	Gs2
FBgn0033699	738.426	2.86831	RpS11
FBgn0020238	734.53	2.86601	14-3-3epsilon
FBgn0003884	733.192	2.86522	alphaTub84B
FBgn0010217	728.151	2.86222	ATPsynbeta
FBgn0003360	723.716	2.85957	sesB
FBgn0250838	712.581	2.85283	roh
FBgn0039685	708.151	2.85013	Obp99b
FBgn0001942	707.03	2.84944	eIF4A
FBgn0001233	705.85	2.84871	Hsp83
FBgn0016120	694.931	2.84194	ATPsynD
FBgn0035985	686.351	2.83655	Cpr67B
FBgn0086710	684.663	2.83548	RpL30
FBgn0013275	675.721	2.82977	Hsp70Aa
FBgn0058002	675.539	2.82965	ND-AGGG
FBgn0051313	674.758	2.82915	CG31313
FBgn0031453	673.625	2.82842	Bacc
FBgn0260228	669.693	2.82588	CG42502
FBgn0031066	669.56	2.82579	COX6B
FBgn0031560	667.435	2.82441	CG16713
FBgn0283461	662.078	2.82091	Drs
FBgn0014026	659.332	2.8191	RpL7A
FBgn0010265	653.173	2.81503	RpS13
FBgn0004363	651.576	2.81397	porin
FBgn0037913	651.185	2.8137	fabp
FBgn0267515	648.222	2.81172	28SrRNA-Psi:CR45855
FBgn0002921	639.845	2.80607	Atpalpha
FBgn0013680	638.97	2.80548	mt:ND2
FBgn0033132	629.423	2.79894	Tsp42Ej
FBgn0031830	618.781	2.79154	COX5B
FBgn0016691	611.426	2.78634	ATPsynO
FBgn0262736	608.467	2.78424	Vha16-1
FBgn0010228	607.8	2.78376	HmgZ
FBgn0265413	607.52	2.78356	CG44325
FBgn0069923	605.8	2.78233	CG41128
FBgn0033357	596.6	2.77568	Tom7
FBgn0038570	593.799	2.77364	Prx5
FBgn0000308	585.713	2.76768	chic
FBgn0286516	581.614	2.76464	aqz
FBgn0261990	579.068	2.76273	CG42808
FBgn0034329	575.315	2.75991	BomS1
FBgn0032472	573.09	2.75822	CG9928
FBgn0033308	568.641	2.75484	CG8736
FBgn0011211	562.641	2.75023	blw
FBgn0037874	560.55	2.74861	Tctp
FBgn0040972	553.965	2.74348	CG16978
FBgn0031436	546.137	2.7373	ND-B17.2
FBgn0085195	536.637	2.72968	CG34166
FBgn0002622	527.177	2.72196	RpS3
FBgn0000559	523.925	2.71927	eEF2
FBgn0085736	522.72	2.71827	CG40472
FBgn0029093	517.285	2.71373	cathD
FBgn0037637	516.039	2.71268	IscU
FBgn0004404	515.233	2.712	RpS14b
FBgn0285947	515.202	2.71198	RpS10b
FBgn0259098	512.545	2.70973	CG42246
FBgn0262512	509.742	2.70735	Vha14-1
FBgn0030159	504.545	2.7029	CG9689
FBgn0021906	502.971	2.70154	RFeSP
FBgn0028990	488.843	2.68917	Spn27A
FBgn0011726	481.113	2.68225	tsr
FBgn0015221	480.042	2.68128	Fer2LCH
FBgn0284243	479.755	2.68102	betaTub56D
FBgn0265177	479.662	2.68094	CG44242
FBgn0039969	479.53	2.68082	Fis1
FBgn0041605	474.739	2.67646	cpx
FBgn0013954	471.384	2.67337	Fkbp12
FBgn0035499	471.192	2.6732	Chd64
FBgn0031940	466.258	2.66863	CG7214
FBgn0027590	466.205	2.66858	GstE12
FBgn0266666	465.072	2.66752	Sem1
FBgn0039800	458.307	2.66116	Npc2g
FBgn0030157	453.052	2.65615	CG1468
FBgn0032797	451.194	2.65436	Hasp
FBgn0015222	451.101	2.65427	Fer1HCH
FBgn0051997	448.827	2.65208	CG31997
FBgn0014020	448.778	2.65203	Rho1
FBgn0003279	447.781	2.65107	RpL4
FBgn0033544	445.527	2.64887	CG7220
FBgn0086558	444.92	2.64828	Ubi-p5E
FBgn0043575	443.336	2.64673	PGRP-SC2
FBgn0020910	442.11	2.64553	RpL3
FBgn0012042	439.799	2.64325	AttA
FBgn0030262	438.716	2.64218	Vago
FBgn0003514	437.878	2.64135	sqh
FBgn0264990	437.017	2.6405	CG44141
FBgn0013325	435.185	2.63867	RpL11
FBgn0033926	434.985	2.63847	Arc1
FBgn0031263	433.667	2.63716	Tspo
FBgn0037873	429.995	2.63346	SdhC
FBgn0000370	427.412	2.63085	crc
FBgn0041707	425.22	2.62861	7B2
FBgn0283535	422.951	2.62629	Vha26
FBgn0013949	422.907	2.62624	Elal
FBgn0020235	422.377	2.6257	ATPsyngamma
FBgn0035423	419.456	2.62269	eIF1
FBgn0011361	416.494	2.61961	ND-ACP
FBgn0025637	415.434	2.6185	SkpA
FBgn0029506	412.452	2.61537	Tsp42Ee
FBgn0035521	411.715	2.6146	VhaM9.7-a
FBgn0034761	411.264	2.61412	CG4250
FBgn0013343	410.249	2.61305	Syx1A
FBgn0038207	409.766	2.61254	CG14356
FBgn0033570	404.385	2.6068	ND-B14
FBgn0027111	403.226	2.60555	miple1
FBgn0034638	398.963	2.60093	CG10433
FBgn0034470	398.155	2.60005	Obp56d
FBgn0031228	398.061	2.59995	ND-15
FBgn0052267	395.37	2.597	CG32267
FBgn0031285	393.942	2.59543	CG3662
FBgn0026879	393.146	2.59455	CG13364
FBgn0028526	392.19	2.5935	CG15293
FBgn0004435	390.222	2.59131	Galphaq
FBgn0034753	388.035	2.58887	CG2852
FBgn0052695	382.161	2.58225	CG32695
FBgn0040931	381.665	2.58168	CG9034
FBgn0037899	375.473	2.57458	RpL24-like
FBgn0013467	373.288	2.57204	igl
FBgn0000083	373.109	2.57184	AnxB9
FBgn0019940	372.872	2.57156	Rh6
FBgn0262782	370.363	2.56863	Mdh1
FBgn0250839	369.373	2.56747	CG2016
FBgn0035480	369.161	2.56722	CG14984
FBgn0032422	368.056	2.56591	atilla
FBgn0011760	367.397	2.56514	ctp
FBgn0033340	366.9	2.56455	CG13751
FBgn0026415	365.135	2.56245	Idgf4
FBgn0033942	364.83	2.56209	Cpr51A
FBgn0036726	364.626	2.56185	QIL1
FBgn0040899	358.373	2.55434	CG17776
FBgn0000579	355.951	2.55139	Eno
FBgn0032511	354.657	2.54981	ND-B22
FBgn0047135	352.913	2.54767	CG32276
FBgn0039406	351.364	2.54576	RpL34a
FBgn0031294	349.798	2.54382	IA-2
FBgn0262954	348.056	2.54165	Polr2K
FBgn0034443	348.038	2.54163	cer
FBgn0020415	347.824	2.54136	Idgf2
FBgn0265297	347.558	2.54103	pAbp
FBgn0020618	346.577	2.5398	Rack1
FBgn0013278	345.869	2.53891	Hsp70Bb
FBgn0000078	345.302	2.5382	Amy-d
FBgn0262559	345.002	2.53782	Mdh2
FBgn0035770	344.982	2.5378	pst
FBgn0001226	343.676	2.53615	Hsp27
FBgn0004516	342.786	2.53502	Gad1
FBgn0004921	341.888	2.53388	Ggamma1
FBgn0266490	341.212	2.53302	CG45089
FBgn0042138	340.956	2.5327	Apt1
FBgn0000038	340.692	2.53236	nAChRbeta1
FBgn0033872	339.899	2.53135	CG6329
FBgn0031505	339.712	2.53111	ND-B14.5B
FBgn0033624	339.508	2.53085	CG12384
FBgn0262574	335.594	2.52581	CG43114
FBgn0023477	334.63	2.52457	Taldo
FBgn0011288	332.312	2.52155	Snap25
FBgn0021967	331.357	2.5203	ND-PDSW
FBgn0032836	330.325	2.51894	CG10680
FBgn0041094	329.705	2.51813	scyl
FBgn0033875	328.574	2.51663	CG6357
FBgn0033961	326.02	2.51324	ND-B15
FBgn0259738	322.037	2.50791	CG42392
FBgn0000181	321.637	2.50737	bic
FBgn0001091	319.816	2.5049	Gapdh1
FBgn0011581	319.541	2.50453	Ms
FBgn0013763	319.53	2.50451	Idgf6
FBgn0050172	319.479	2.50444	CG30172
FBgn0032048	312.713	2.49515	Dh31
FBgn0287825	309.26	2.49032	Vha44
FBgn0000318	308.679	2.48951	cl
FBgn0039722	307.437	2.48776	Capa
FBgn0030292	307.353	2.48764	CG11752
FBgn0086355	306.877	2.48697	Tpi
FBgn0020372	305.702	2.4853	TM4SF
FBgn0086904	304.244	2.48322	Nacalpha
FBgn0051221	303.121	2.48162	CG31221
FBgn0028833	301.919	2.47989	Cmpk
FBgn0000079	301.756	2.47966	Amy-p
FBgn0034328	301.076	2.47868	BomBc1
FBgn0015288	300.205	2.47742	RpL22
FBgn0028342	299.873	2.47694	ATPsyndelta
FBgn0040660	298.427	2.47484	CG13551
FBgn0085229	297.641	2.47369	CG34200
FBgn0031559	297.161	2.47299	CG3513
FBgn0010014	296.62	2.4722	CanB
FBgn0028396	296.183	2.47156	TotA
FBgn0037671	296.033	2.47134	ATP6AP2
FBgn0034290	292.574	2.46624	CG5773
FBgn0029176	292.187	2.46566	eEF1gamma
FBgn0013770	290.921	2.46378	Cp1
FBgn0024196	290.409	2.46301	robl
FBgn0050423	290.347	2.46292	CG30423
FBgn0053170	289.506	2.46166	CG33170
FBgn0266711	289.032	2.46095	EloC
FBgn0259918	288.65	2.46037	inaF-B
FBgn0028543	287.361	2.45843	NimB2
FBgn0260960	286.82	2.45761	Baldspot
FBgn0032202	286.217	2.4567	REPTOR-BP
FBgn0063923	286.157	2.4566	Kaz1-ORFB
FBgn0035528	285.417	2.45548	CG15012
FBgn0029868	283.681	2.45283	ND-B16.6
FBgn0029507	282.294	2.4507	Tsp42Ed
FBgn0004177	281.642	2.4497	mts
FBgn0260943	280.605	2.4481	Rbp6
FBgn0263977	278.177	2.44432	Tim17b
FBgn0030670	277.219	2.44282	Pis
FBgn0264922	274.707	2.43887	smt3
FBgn0285925	272.969	2.43611	Fas1
FBgn0035020	271.652	2.43401	CG13585
FBgn0022097	271.51	2.43379	Vha36-1
FBgn0013749	270.979	2.43294	Arf102F
FBgn0031489	269.568	2.43067	CG17224
FBgn0040985	268.821	2.42946	CG6115
FBgn0021872	268.625	2.42915	Xbp1
FBgn0085320	267.666	2.42759	CG34291
FBgn0033691	267.217	2.42686	CG8860
FBgn0027657	266.786	2.42616	glob1
FBgn0013303	265.695	2.42438	Nca
FBgn0031684	265.244	2.42365	ND-13A
FBgn0259176	264.031	2.42165	bun
FBgn0085452	263.048	2.42004	CG34423
FBgn0035438	262.918	2.41982	PHGPx
FBgn0017567	262.201	2.41863	ND-23
FBgn0285937	261.808	2.41798	Rab1
FBgn0030605	261.35	2.41722	ND-B18
FBgn0037686	260.99	2.41662	RpL34b
FBgn0005671	259.923	2.41484	Vha55
FBgn0004888	259.467	2.41408	Scsalpha1
FBgn0010348	259.135	2.41353	Arf79F
FBgn0011217	259.031	2.41335	eff
FBgn0027785	258.03	2.41167	NP15.6
FBgn0261560	257.532	2.41083	Thor
FBgn0085279	256.789	2.40958	CG34250
FBgn0035348	256.202	2.40858	CG16758
FBgn0025366	256.129	2.40846	Ip259
FBgn0267385	255.682	2.4077	PyK
FBgn0004687	254.864	2.40631	Mlc-c
FBgn0034654	254.322	2.40538	eIF3k
FBgn0053199	250.48	2.39877	CG33199
FBgn0259989	248.198	2.3948	CG42486
FBgn0250906	248.098	2.39462	Pgk
FBgn0026250	247.816	2.39413	eIF1A
FBgn0250753	246.782	2.39231	kra
FBgn0063491	246.395	2.39163	GstE9
FBgn0287234	246.207	2.3913	slf
FBgn0013334	245.088	2.38932	Sap47
FBgn0064227	244.45	2.38819	Rdh
FBgn0028663	241.981	2.38378	VhaM9.7-b
FBgn0002936	241.856	2.38356	ninaA
FBgn0030718	240.496	2.38111	ND-20
FBgn0047038	240.232	2.38063	ND-13B
FBgn0044050	240.222	2.38061	Ilp3
FBgn0026084	240.179	2.38053	cib
FBgn0022355	238.1	2.37676	Tsf1
FBgn0015795	235.996	2.3729	Rab7
FBgn0001248	235.921	2.37277	Idh
FBgn0010415	235.884	2.3727	Sdc
FBgn0034198	235.81	2.37256	CG11400
FBgn0053113	235.779	2.37251	Rtnl1
FBgn0011455	235.062	2.37118	ND-SGDH
FBgn0034534	234.86	2.37081	maf-S
FBgn0039805	234.786	2.37067	Cpr100A
FBgn0039298	234.765	2.37063	to
FBgn0063670	233.743	2.36874	CG40228
FBgn0035600	233.676	2.36861	Cyt-c1
FBgn0033968	233.341	2.36799	hui
FBgn0028662	233.025	2.3674	VhaPPA1-1
FBgn0044511	232.655	2.36671	mRpS21
FBgn0011661	231.559	2.36466	Moe
FBgn0026088	231.418	2.3644	CG14818
FBgn0052423	230.88	2.36339	shep
FBgn0040777	227.473	2.35693	CG14767
FBgn0014427	227.246	2.3565	CG11899
FBgn0053926	226.333	2.35475	CG33926
FBgn0036334	226.116	2.35433	CG11267
FBgn0039678	225.453	2.35306	Obp99a
FBgn0250791	225.326	2.35281	alphaSnap
FBgn0035871	224.699	2.3516	BI-1
FBgn0033906	223.261	2.34881	ReepB
FBgn0040754	222.956	2.34822	CG17059
FBgn0261989	222.517	2.34736	CG42807
FBgn0043578	222.284	2.34691	PGRP-SB1
FBgn0030521	222.188	2.34672	CtsB
FBgn0029888	222.16	2.34667	ND-ASHI
FBgn0011693	221.495	2.34536	Pdh
FBgn0034583	221.08	2.34455	CG10527
FBgn0027654	220.968	2.34433	jdp
FBgn0285910	220.931	2.34426	VhaAC39-1
FBgn0003231	220.696	2.3438	ref(2)P
FBgn0038271	220.44	2.34329	UQCR-C1
FBgn0031971	220.388	2.34319	Sirup
FBgn0000557	219.746	2.34192	eEF1alpha2
FBgn0031245	219.681	2.34179	CG3625
FBgn0053774	219.651	2.34173	CG33774
FBgn0023129	219.187	2.34081	aay
FBgn0039112	218.615	2.33968	SdhD
FBgn0037298	218.219	2.33889	Sccpdh1
FBgn0039714	218.156	2.33877	Zip99C
FBgn0036926	218.054	2.33856	CG7646
FBgn0001105	217.854	2.33817	Gbeta13F
FBgn0086691	217.846	2.33815	UK114
FBgn0036805	217.412	2.33728	Chmp1
FBgn0040843	217.189	2.33684	CG15213
FBgn0003943	217.063	2.33659	Ubi-p63E
FBgn0262858	216.558	2.33557	MtnF
FBgn0005585	216.131	2.33472	Calr
FBgn0025839	216.043	2.33454	ND-B14.5A
FBgn0261552	215.387	2.33322	ps
FBgn0037433	215.11	2.33266	CG17919
FBgn0032336	214.957	2.33235	AstC
FBgn0010350	214.849	2.33213	Cds
FBgn0266410	214.619	2.33167	CG45050
FBgn0026409	214.477	2.33138	Mpcp2
FBgn0025638	214.279	2.33098	Roc1a
FBgn0052278	214.038	2.33049	CG32278
FBgn0004580	213.642	2.32969	Cbp53E
FBgn0029629	213.528	2.32945	eIF3g1
FBgn0032949	213.515	2.32943	Lamp1
FBgn0003861	212.872	2.32812	trp
FBgn0038589	212.397	2.32715	CG18598
FBgn0267398	212.253	2.32685	Yeti
FBgn0030693	211.931	2.32619	sordd1
FBgn0015218	211.376	2.32506	eIF4E1
FBgn0038820	210.109	2.32245	CG4000
FBgn0030529	208.829	2.31979	Clic
FBgn0036820	208.398	2.31889	Grx1
FBgn0040551	207.307	2.31661	CG11686
FBgn0013342	207.106	2.31619	nSyb
FBgn0035112	206.1	2.31408	CG13877
FBgn0037890	205.311	2.31241	CG17734
FBgn0000173	204.578	2.31086	ben
FBgn0032614	203.788	2.30918	CG13284
FBgn0032021	203.308	2.30816	CG7781
FBgn0017581	203.089	2.30769	Lk6
FBgn0034399	201.5	2.30428	CG15083
FBgn0034199	201.324	2.30389	Gbp1
FBgn0003392	201.168	2.30356	shi
FBgn0024986	200.644	2.30243	CG3719
FBgn0036667	199.677	2.30033	kud
FBgn0034398	198.769	2.29835	CG15098
FBgn0036030	198.291	2.2973	Prps
FBgn0039858	198.198	2.2971	CycG
FBgn0002719	197.695	2.296	Men
FBgn0040077	197.468	2.2955	primo-1
FBgn0062442	197.175	2.29485	Cisd2
FBgn0033134	197.168	2.29484	Tsp42El
FBgn0031080	197.062	2.2946	CG12655
FBgn0031381	196.735	2.29388	Npc2a
FBgn0014869	196.047	2.29236	Pglym78
FBgn0040907	195.823	2.29186	mRpL33
FBgn0030310	195.035	2.29011	PGRP-SA
FBgn0039218	194.975	2.28998	Polr2L
FBgn0036046	194.919	2.28985	Ilp2
FBgn0058045	194.852	2.28971	CG40045
FBgn0037001	193.976	2.28775	ND-39
FBgn0000276	193.537	2.28676	CecA1
FBgn0015791	193.112	2.28581	Rab14
FBgn0039801	192.727	2.28494	Npc2h
FBgn0013305	192.688	2.28485	Nmda1
FBgn0029854	192.603	2.28466	CG3566
FBgn0033548	191.43	2.28201	CG7637
FBgn0035471	191.426	2.282	Sc2
FBgn0004623	190.586	2.28009	Gbeta76C
FBgn0034140	190.442	2.27976	Lst
FBgn0038665	190.137	2.27907	euc
FBgn0040575	189.83	2.27836	CG15922
FBgn0030610	189.559	2.27774	Cox17
FBgn0003660	189.342	2.27725	Syb
FBgn0029804	188.08	2.27434	CG3097
FBgn0031992	187.408	2.27279	Acbp1
FBgn0039620	186.896	2.2716	wat
FBgn0043012	186.213	2.27001	AP-2sigma
FBgn0038947	185.799	2.26904	Sar1
FBgn0037199	185.628	2.26864	EMC4
FBgn0034902	185.23	2.26771	CG5532
FBgn0262881	183.879	2.26453	Mtkl
FBgn0039102	182.709	2.26176	SPE
FBgn0038678	182.556	2.2614	mRpL55
FBgn0040309	182.294	2.26077	Jafrac1
FBgn0020513	182.157	2.26045	Paics
FBgn0040398	180.611	2.25674	CG14629
FBgn0250835	180.021	2.25532	CG15394
FBgn0260942	179.354	2.25371	bond
FBgn0014009	179.04	2.25295	Rab2
FBgn0250868	178.573	2.25182	CG42239
FBgn0051363	178.416	2.25143	Jupiter
FBgn0001224	177.705	2.2497	Hsp23
FBgn0024841	177.628	2.24951	Pcd
FBgn0262728	177.174	2.2484	Pal2
FBgn0035023	176.047	2.24563	ITP
FBgn0030309	175.85	2.24514	CG1572
FBgn0044030	175.523	2.24433	mRpS14
FBgn0020907	175.286	2.24375	Scp2
FBgn0262539	174.697	2.24228	CG43093
FBgn0000416	174.531	2.24187	Sap-r
FBgn0035046	174.461	2.2417	ND-19
FBgn0033902	173.431	2.23913	eIF3m
FBgn0033484	172.273	2.23622	CG2269
FBgn0026562	171.964	2.23544	SPARC
FBgn0036928	171.927	2.23535	Tom20
FBgn0015299	171.549	2.23439	Ssb-c31a
FBgn0038400	171.371	2.23394	Mic26-27
FBgn0042135	169.99	2.23042	Gdap2
FBgn0262515	169.888	2.23016	VhaAC45
FBgn0030041	169.552	2.2293	CG12116
FBgn0031037	169.041	2.22799	CG14207
FBgn0036488	168.594	2.22684	CG6878
FBgn0016672	168.514	2.22663	Ipp
FBgn0038930	167.651	2.2244	BomT3
FBgn0086656	167.538	2.22411	shrb
FBgn0037007	167.262	2.2234	BNIP3
FBgn0029687	167.144	2.22309	Vap33
FBgn0035601	166.685	2.2219	Uev1A
FBgn0265262	165.976	2.22005	Vha68-1
FBgn0037728	165.103	2.21776	p23
FBgn0036992	164.654	2.21657	Hpd
FBgn0033608	164.421	2.21596	CG13220
FBgn0083983	164.212	2.21541	mRpL34
FBgn0034066	163.842	2.21443	EMC7
FBgn0014857	163.826	2.21438	His3.3A
FBgn0083953	163.303	2.21299	CG34117
FBgn0032494	162.414	2.21062	CG5945
FBgn0051769	161.684	2.20867	CG31769
FBgn0040512	161.253	2.20751	zetaCOP
FBgn0265487	161.141	2.20721	mbl
FBgn0026592	160.557	2.20563	Fie
FBgn0032001	160.342	2.20505	CG8360
FBgn0040666	160.2	2.20466	CG12848
FBgn0259201	160.137	2.20449	CG42305
FBgn0032884	159.983	2.20407	Pomp
FBgn0035165	159.282	2.20217	CG13887
FBgn0263773	158.93	2.2012	fok
FBgn0041581	158.822	2.20091	AttB
FBgn0035592	158.485	2.19999	CG10674
FBgn0052446	158.456	2.19991	Atox1
FBgn0001229	158.376	2.19969	Hsp67Bc
FBgn0001098	158.064	2.19883	Gdh
FBgn0062978	158.022	2.19872	CG31808
FBgn0264294	157.862	2.19828	Cyt-b5
FBgn0263852	157.635	2.19765	Dad1
FBgn0003248	157.373	2.19693	Rh2
FBgn0031021	157.324	2.1968	ND-18
FBgn0025814	157.192	2.19643	Mgstl
FBgn0001230	156.755	2.19522	Hsp68
FBgn0014010	156.209	2.19371	Rab5
FBgn0050151	155.718	2.19234	CG30151
FBgn0052185	155.473	2.19165	edin
FBgn0032394	154.971	2.19025	Hacd1
FBgn0026077	154.925	2.19012	Gasp
FBgn0015754	154.907	2.19007	Lis-1
FBgn0000279	154.444	2.18877	CecC
FBgn0020660	154.164	2.18798	eIF4B
FBgn0025558	153.599	2.18639	CG4101
FBgn0052441	153.433	2.18592	EMC10
FBgn0029134	153.375	2.18575	Prosbeta5
FBgn0063494	152.398	2.18298	GstE6
FBgn0004828	152.01	2.18187	His3.3B
FBgn0039735	151.733	2.18108	Nph
FBgn0038145	151.414	2.18017	Droj2
FBgn0003250	150.938	2.1788	Rh4
FBgn0261565	150.899	2.17869	Lmpt
FBgn0263029	150.769	2.17831	CG43324
FBgn0033153	150.689	2.17808	Gadd45
FBgn0263594	150.568	2.17773	lost
FBgn0038149	150.326	2.17703	GILT1
FBgn0036927	150.306	2.17698	Gabat
FBgn0035720	150.287	2.17692	CG10077
FBgn0024814	150.19	2.17664	Clc
FBgn0032200	150.039	2.1762	CG5676
FBgn0052069	149.972	2.17601	CG32069
FBgn0000575	149.788	2.17548	emc
FBgn0038299	149.41	2.17438	Spn88Eb
FBgn0034335	149.142	2.1736	GstE1
FBgn0001235	149.018	2.17324	hth
FBgn0264743	148.251	2.171	CG44001
FBgn0263121	148.196	2.17084	Prosalpha1
FBgn0021765	146.658	2.16631	scu
FBgn0262563	146.236	2.16506	CG43103
FBgn0028552	145.629	2.16325	gammaSnap1
FBgn0052521	145.6	2.16316	CG32521
FBgn0030976	145.346	2.1624	CG7378
FBgn0015024	145.302	2.16227	CkIalpha
FBgn0035334	145.1	2.16167	CG8993
FBgn0037358	144.486	2.15983	elm
FBgn0020416	144.457	2.15974	Idgf1
FBgn0283509	144.387	2.15953	Phm
FBgn0034576	144.357	2.15944	ND-B14.7
FBgn0261534	144.308	2.15929	l(2)34Fc
FBgn0001186	144.261	2.15915	Hex-A
FBgn0039864	143.8	2.15776	CG11550
FBgn0016697	143.489	2.15682	Prosalpha5
FBgn0024293	143.315	2.15629	Spn43Ab
FBgn0266724	143.179	2.15588	Trs20
FBgn0026439	142.88	2.15497	Eaat1
FBgn0022238	141.899	2.15198	lolal
FBgn0024811	141.554	2.15092	Crk
FBgn0000711	141.289	2.15011	flw
FBgn0038446	140.047	2.14627	CG14903
FBgn0010808	139.979	2.14606	Chchd3
FBgn0022893	139.895	2.1458	Df31
FBgn0010590	139.828	2.14559	Prosbeta1
FBgn0086708	139.744	2.14533	stv
FBgn0035444	139.516	2.14462	CG12012
FBgn0001218	139.208	2.14366	Hsc70-3
FBgn0040968	138.973	2.14293	CG14933
FBgn0021979	138.787	2.14235	l(2)k09913
FBgn0020414	138.756	2.14225	Idgf3
FBgn0015834	138.482	2.14139	eIF3i
FBgn0087002	138.007	2.1399	apolpp
FBgn0263207	137.948	2.13971	CR43377
FBgn0086675	137.765	2.13914	fne
FBgn0032773	137.704	2.13895	fon
FBgn0083972	137.446	2.13813	CG34136
FBgn0283521	137.416	2.13804	lola
FBgn0260747	137.381	2.13793	Chchd2
FBgn0040074	137.236	2.13747	retinin
FBgn0040534	137.184	2.1373	Sf3b5
FBgn0053493	137.174	2.13727	CG33493
FBgn0010213	136.959	2.13659	Sod2
FBgn0261790	136.872	2.13632	SmE
FBgn0062440	136.745	2.13591	EMRE
FBgn0015766	136.571	2.13536	Msr-110
FBgn0031771	136.195	2.13416	ND-51
FBgn0261822	135.161	2.13085	Bsg
FBgn0029810	135.094	2.13064	CG12239
FBgn0025456	135.017	2.13039	CREG
FBgn0027552	134.742	2.1295	CG10863
FBgn0038143	134.623	2.12912	CG9813
FBgn0030245	134.614	2.12909	CG1637
FBgn0052448	134.469	2.12862	CG32448
FBgn0036318	133.573	2.12572	Wbp2
FBgn0002284	133.564	2.12569	Prosbeta6
FBgn0037126	133.436	2.12527	CG14567
FBgn0004574	133.16	2.12437	Rop
FBgn0030519	133.156	2.12436	CG11151
FBgn0014019	132.906	2.12355	Rh5
FBgn0003074	132.815	2.12325	Pgi
FBgn0051715	132.587	2.1225	CG31715
FBgn0033274	132.354	2.12174	CG14757
FBgn0013767	131.778	2.11984	Crz
FBgn0031049	131.153	2.11778	Sec61gamma
FBgn0027359	131.086	2.11756	Tim8
FBgn0034248	130.962	2.11715	CG14483
FBgn0028399	130.866	2.11683	Serinc
FBgn0061515	130.426	2.11536	endos
FBgn0031459	130.02	2.11401	HINT1
FBgn0033555	129.516	2.11232	RpS15Ab
FBgn0037239	129.339	2.11173	Sfxn1-3
FBgn0033000	129.215	2.11131	CG14464
FBgn0015790	128.796	2.1099	Rab11
FBgn0029762	128.75	2.10975	NAAT1
FBgn0051777	128.226	2.10798	CG31777
FBgn0016126	128.131	2.10766	CaMKI
FBgn0005626	128.115	2.1076	ple
FBgn0033728	127.663	2.10606	Cpr49Ae
FBgn0030608	127.623	2.10593	Lsd-2
FBgn0036145	127.396	2.10516	CG7607
FBgn0260223	127.365	2.10505	CG42497
FBgn0030237	127.338	2.10496	CG15209
FBgn0016694	127.255	2.10467	Pdp1
FBgn0028411	127.149	2.10431	Nxt1
FBgn0266124	127.134	2.10426	ghi
FBgn0016687	127.047	2.10396	Nurf-38
FBgn0283450	126.501	2.10209	Glo1
FBgn0000422	126.48	2.10202	Ddc
FBgn0027560	126.478	2.10202	Tps1
FBgn0032840	126.31	2.10144	sNPF
FBgn0033519	126.143	2.10086	CG11825
FBgn0001168	126.059	2.10057	h
FBgn0262794	125.837	2.09981	CG43175
FBgn0038198	125.597	2.09898	Npc2b
FBgn0015622	124.778	2.09614	Cnx99A
FBgn0032886	124.635	2.09564	CG9328
FBgn0038243	124.057	2.09362	CG8066
FBgn0001124	124.031	2.09353	Got1
FBgn0000229	123.961	2.09328	bsk
FBgn0045866	123.724	2.09245	bai
FBgn0039132	123.591	2.09199	AP-1sigma
FBgn0262838	123.566	2.0919	BomT1
FBgn0038421	123.522	2.09175	CG17931
FBgn0010516	123.304	2.09098	wal
FBgn0045823	123.302	2.09097	vsg
FBgn0019957	123.16	2.09047	ND-42
FBgn0261538	123.044	2.09006	CG42662
FBgn0032889	122.784	2.08914	CG9331
FBgn0250814	122.627	2.08859	UQCR-C2
FBgn0052641	122.598	2.08848	CG32641
FBgn0036745	122.524	2.08822	CG7484
FBgn0004868	122.429	2.08788	Gdi
FBgn0264541	121.988	2.08632	CG43920
FBgn0032509	121.965	2.08624	CG6523
FBgn0085220	121.89	2.08597	Ufm1
FBgn0000277	121.744	2.08545	CecA2
FBgn0010638	121.597	2.08492	Sec61beta
FBgn0034935	121.018	2.08285	Orcokinin
FBgn0040732	120.952	2.08261	CG16926
FBgn0029766	120.946	2.08259	CG15784
FBgn0266417	120.924	2.08251	ringer
FBgn0053178	120.669	2.0816	CG33178
FBgn0003607	120.487	2.08094	Su(var)205
FBgn0286818	120.292	2.08024	Pdi
FBgn0263214	120.265	2.08014	CR43384
FBgn0040582	120.215	2.07996	BomBc3
FBgn0040070	120.002	2.07919	Trx-2
FBgn0025879	119.806	2.07848	Timp
FBgn0039635	119.524	2.07745	Pdhb
FBgn0027291	119.448	2.07718	Idh3a
FBgn0038922	119.291	2.07661	Idh3b
FBgn0261113	119.182	2.07621	Xrp1
FBgn0053481	118.487	2.07367	dpr7
FBgn0260462	118.188	2.07257	CtsF
FBgn0036824	118.169	2.0725	CG3902
FBgn0031563	118.048	2.07206	CG10031
FBgn0030703	117.963	2.07175	MSBP
FBgn0013347	117.788	2.0711	TfIIA-S
FBgn0003380	117.663	2.07064	Sh
FBgn0085256	117.63	2.07052	CG34227
FBgn0260635	117.28	2.06922	Diap1
FBgn0040623	116.962	2.06805	Spase12
FBgn0031670	116.585	2.06664	SelT
FBgn0038088	115.861	2.06394	CG10126
FBgn0027779	115.801	2.06371	VhaSFD
FBgn0032634	115.561	2.06281	Polr2J
FBgn0026089	115.477	2.0625	CG14817
FBgn0262035	115.412	2.06225	CG42846
FBgn0003423	115.369	2.06209	slgA
FBgn0010620	115.172	2.06135	CG10939
FBgn0262538	114.956	2.06053	CG43092
FBgn0267435	114.864	2.06018	chp
FBgn0000406	114.731	2.05968	Cyt-b5-r
FBgn0010435	114.569	2.05907	emp
FBgn0262537	114.535	2.05894	CG43091
FBgn0261446	114.362	2.05828	CG13377
FBgn0040064	113.968	2.05678	yip2
FBgn0015614	113.949	2.05671	CanB2
FBgn0265605	113.933	2.05665	Ric
FBgn0030572	113.751	2.05595	mRpS25
FBgn0012034	113.749	2.05595	AcCoAS
FBgn0026666	113.706	2.05578	MagR
FBgn0027525	113.648	2.05556	LTV1
FBgn0029529	113.488	2.05495	CG13365
FBgn0267861	113.459	2.05484	Maf1
FBgn0266405	113.056	2.05329	CG45045
FBgn0039266	112.943	2.05286	CG11791
FBgn0034517	112.054	2.04943	Cpr57A
FBgn0031145	111.964	2.04908	Ntf-2
FBgn0030259	111.827	2.04855	CG1545
FBgn0037643	111.655	2.04788	ScsbetaA
FBgn0030272	111.56	2.04751	CG15201
FBgn0030317	111.486	2.04722	pkm
FBgn0036740	111.333	2.04662	Vps60
FBgn0029823	111.311	2.04654	Shmt
FBgn0082598	111.186	2.04605	akirin
FBgn0014028	110.972	2.04521	SdhB
FBgn0015245	109.937	2.04114	Hsp60A
FBgn0063497	109.926	2.0411	GstE3
FBgn0001142	109.903	2.04101	Gs1
FBgn0036762	109.812	2.04065	CG7430
FBgn0027844	109.81	2.04064	CAH1
FBgn0019644	109.327	2.03873	ATPsynB
FBgn0052850	109.218	2.0383	Rnf11
FBgn0046999	108.936	2.03717	CG6429
FBgn0033358	108.911	2.03707	spab
FBgn0287187	108.794	2.03661	mRpS5
FBgn0030011	108.719	2.03631	Gbeta5
FBgn0004103	108.705	2.03625	Pp1-87B
FBgn0039930	108.505	2.03545	CG11077
FBgn0036887	108.387	2.03498	CG9231
FBgn0032704	108.144	2.034	Jwa
FBgn0030261	108.069	2.0337	CG15203
FBgn0250823	107.986	2.03337	gish
FBgn0028325	107.598	2.0318	Pdha
FBgn0026380	107.505	2.03143	Prosbeta3
FBgn0014018	107.369	2.03088	Rel
FBgn0033127	107.368	2.03087	Tsp42Ef
FBgn0039889	107.004	2.0294	Arl4
FBgn0034345	106.928	2.02909	CG5174
FBgn0034885	106.854	2.02879	Eglp4
FBgn0031977	106.789	2.02853	baf
FBgn0022709	106.749	2.02836	Ak1
FBgn0020255	106.601	2.02776	Ran
FBgn0002938	106.6	2.02776	ninaC
FBgn0004244	106.557	2.02758	Rdl
FBgn0037468	106.465	2.02721	CG1943
FBgn0051326	106.417	2.02701	CG31326
FBgn0003867	106.316	2.0266	tsl
FBgn0036918	106.249	2.02632	Pfdn6
FBgn0001208	106.169	2.026	Hn
FBgn0035253	105.922	2.02499	Srrm234
FBgn0260995	105.677	2.02398	dpr21
FBgn0032285	105.539	2.02341	CG17108
FBgn0052017	105.495	2.02323	CG32017
FBgn0037138	105.408	2.02287	P5CDh1
FBgn0283666	105.082	2.02153	Rap2l
FBgn0036921	105.055	2.02141	RhoGDI
FBgn0030743	105.013	2.02124	CG9921
FBgn0028398	104.925	2.02088	Taf10
FBgn0050154	104.921	2.02086	CG30154
FBgn0027066	104.698	2.01994	Eb1
FBgn0032147	104.653	2.01975	IP3K1
FBgn0052647	104.582	2.01946	CG32647
FBgn0003885	104.16	2.0177	alphaTub84D
FBgn0032725	103.951	2.01683	Nedd8
FBgn0261789	103.583	2.01529	SmD2
FBgn0260972	103.484	2.01488	alc
FBgn0035806	103.274	2.01399	PGRP-SD
FBgn0022361	103.058	2.01308	Pur-alpha
FBgn0030520	102.954	2.01264	Pdcd4
FBgn0085257	102.932	2.01255	CG34228
FBgn0266521	102.901	2.01242	stai
FBgn0033934	102.844	2.01218	CG17385
FBgn0000084	102.801	2.012	AnxB10
FBgn0027095	102.658	2.01139	Manf
FBgn0033205	102.571	2.01102	CG2064
FBgn0035896	102.566	2.011	CG6983
FBgn0033480	102.471	2.0106	mRpL42
FBgn0266186	102.443	2.01048	Vamp7
FBgn0086706	101.818	2.00782	pix
FBgn0051030	101.691	2.00728	CG31030
FBgn0001263	101.569	2.00676	inaD
FBgn0259722	101.558	2.00671	CG42376
FBgn0035335	101.371	2.00591	mRpL23
FBgn0030584	101.238	2.00534	CG14407
FBgn0032652	101.135	2.0049	CG6870
FBgn0024183	101.118	2.00483	vig
FBgn0052068	101.114	2.00481	Adi1
FBgn0027493	101.033	2.00446	AdSS
FBgn0262738	101.017	2.0044	norpA
FBgn0003275	100.989	2.00427	Polr2F
FBgn0035083	100.959	2.00414	Tina-1
FBgn0001989	100.779	2.00337	ND-B17
FBgn0030985	100.73	2.00316	Obp18a
FBgn0004595	100.697	2.00302	pros
FBgn0028480	100.495	2.00215	CG17841
FBgn0030073	100.244	2.00106	CG10962
FBgn0039099	100.11	2.00048	GILT2
FBgn0250746	100.093	2.0004	Prosbeta7
FBgn0037313	99.8758	1.99946	CG1161
FBgn0261794	99.8202	1.99922	kcc
FBgn0085447	99.405	1.99741	sif
FBgn0036211	99.1666	1.99637	CG5946
FBgn0038065	99.0791	1.99598	Snx3
FBgn0051450	99.056	1.99588	mRpS18A
FBgn0004587	99.0547	1.99588	B52
FBgn0000108	98.9752	1.99553	Appl
FBgn0039928	98.783	1.99468	Cals
FBgn0264492	98.7187	1.9944	CkIIalpha
FBgn0266582	98.4761	1.99333	ND-30
FBgn0035964	98.3422	1.99274	Dhpr
FBgn0042112	98.1559	1.99192	mRpL36
FBgn0038976	98.0777	1.99157	Pfdn5
FBgn0052264	98.0644	1.99151	CG32264
FBgn0026316	97.879	1.99069	Ubc10
FBgn0038808	97.8209	1.99043	Srp14
FBgn0086134	97.8152	1.99041	Prosalpha2
FBgn0026090	97.7276	1.99002	Lamtor5
FBgn0036538	97.522	1.9891	CG15715
FBgn0029502	97.3964	1.98854	Coq7
FBgn0004242	97.3455	1.98832	Syt1
FBgn0027790	97.1663	1.98752	GV1
FBgn0024289	97.0592	1.98704	Sodh-1
FBgn0022023	97.0408	1.98695	eIF3h
FBgn0085188	97.0273	1.98689	CG34159
FBgn0261394	96.8631	1.98616	Prosalpha3
FBgn0036262	96.7548	1.98567	CG6910
FBgn0010100	96.629	1.98511	mAcon1
FBgn0058439	96.5914	1.98494	CG40439
FBgn0262801	96.5146	1.98459	twr
FBgn0040382	96.3056	1.98365	CG5273
FBgn0285970	96.0433	1.98247	CG32500
FBgn0035473	96.0299	1.98241	mge
FBgn0038749	95.9114	1.98187	Xport-A
FBgn0024734	95.6231	1.98056	PRL-1
FBgn0033683	95.5118	1.98006	CG18343
FBgn0015268	95.3965	1.97953	Nap1
FBgn0039239	95.3829	1.97947	CG13641
FBgn0039977	95.2851	1.97903	Spf30
FBgn0039031	95.1925	1.9786	Gbp3
FBgn0053002	94.767	1.97666	mRpL27
FBgn0036537	94.6428	1.97609	CG18081
FBgn0033104	94.5985	1.97588	CG15237
FBgn0010551	94.3142	1.97458	Phb2
FBgn0010548	94.222	1.97415	Aldh-III
FBgn0033446	93.8441	1.97241	CG1648
FBgn0036945	93.6749	1.97162	Ssk
FBgn0030679	93.4339	1.9705	CG8206
FBgn0030480	93.3284	1.97001	Tim9a
FBgn0038984	93.3163	1.96996	AdipoR
FBgn0004648	93.2006	1.96942	svr
FBgn0259238	93.1309	1.96909	CG42336
FBgn0028746	92.9369	1.96819	CG18508
FBgn0037533	92.9278	1.96815	CD98hc
FBgn0052626	92.9216	1.96812	AMPdeam
FBgn0013279	92.8652	1.96785	Hsp70Bc
FBgn0085271	92.8389	1.96773	CG34242
FBgn0010238	92.7534	1.96733	Lac
FBgn0085354	92.7475	1.9673	CG34325
FBgn0025700	92.6947	1.96706	CG5885
FBgn0034725	92.533	1.9663	CG6044
FBgn0033208	92.3654	1.96551	mRpL52
FBgn0036932	92.2412	1.96492	Lamtor1
FBgn0000259	92.0877	1.9642	CkIIbeta
FBgn0023175	92.0872	1.9642	Prosalpha7
FBgn0043070	91.7446	1.96258	MESK2
FBgn0261341	91.2287	1.96013	verm
FBgn0010263	90.9755	1.95892	Rbp9
FBgn0052190	90.9359	1.95874	NUCB1
FBgn0286778	90.8156	1.95816	CG46385
FBgn0011584	90.693	1.95757	Trp1
FBgn0050035	90.6305	1.95727	Tret1-1
FBgn0014868	90.6238	1.95724	Ost48
FBgn0031914	90.3706	1.95603	CG5973
FBgn0027945	90.3057	1.95572	ppl
FBgn0037288	90.1704	1.95506	CG14661
FBgn0005278	90.0467	1.95447	Sam-S
FBgn0054003	89.8532	1.95353	NimB3
FBgn0003076	89.8208	1.95338	Pgm1
FBgn0015924	89.7426	1.953	crq
FBgn0026777	89.6979	1.95278	Rad23
FBgn0035541	89.688	1.95273	CG15019
FBgn0013576	89.459	1.95162	mtd
FBgn0013759	89.3805	1.95124	CASK
FBgn0001128	89.3356	1.95102	Gpdh1
FBgn0034051	89.1809	1.95027	Mlf
FBgn0014029	89.1113	1.94993	Septin2
FBgn0035772	89.1046	1.9499	Sh3beta
FBgn0015777	89.0078	1.94943	nrv2
FBgn0038465	88.9681	1.94923	Irc
FBgn0027608	88.7609	1.94822	CG2082
FBgn0033677	88.7355	1.9481	CG8321
FBgn0034142	88.6771	1.94781	CG8306
FBgn0261836	88.6378	1.94762	Msp300
FBgn0264776	88.6154	1.94751	CG44014
FBgn0014031	88.5595	1.94724	Agxt
FBgn0012036	88.3927	1.94642	Aldh
FBgn0261714	88.1944	1.94544	Cpn
FBgn0083968	87.878	1.94388	CG34132
FBgn0035285	87.7366	1.94318	CG12025
FBgn0030239	87.6989	1.94299	CG17333
FBgn0025628	87.6687	1.94284	CG4199
FBgn0035092	87.5682	1.94235	Nplp1
FBgn0031822	87.3401	1.94121	Phf5a
FBgn0026324	87.1103	1.94007	Taf10b
FBgn0035603	87.0603	1.93982	Pfdn4
FBgn0053494	86.7535	1.93829	CG33494
FBgn0267975	86.7416	1.93823	vib
FBgn0002069	86.7341	1.93819	AspRS
FBgn0003162	86.7083	1.93806	Pu
FBgn0039269	86.6676	1.93786	veli
FBgn0284255	86.6543	1.93779	Arpc4
FBgn0032986	86.649	1.93776	CG3262
FBgn0015039	86.5608	1.93732	Cyp9b2
FBgn0069242	86.426	1.93664	eca
FBgn0038453	86.208	1.93555	Arl6IP1
FBgn0000339	86.1935	1.93547	cni
FBgn0038290	86.164	1.93533	CG6912
FBgn0028490	86.1237	1.93512	CG31705
FBgn0015229	86.0227	1.93461	glec
FBgn0260401	85.8236	1.93361	MED9
FBgn0001215	85.5849	1.9324	Hrb98DE
FBgn0030724	85.4584	1.93175	Nipsnap
FBgn0035542	85.0608	1.92973	DOR
FBgn0014455	84.9626	1.92923	Ahcy
FBgn0038426	84.8978	1.9289	mRpS33
FBgn0036505	84.8204	1.9285	CG7945
FBgn0261439	84.8185	1.92849	SdhA
FBgn0265083	84.7974	1.92838	CG44194
FBgn0053169	84.7936	1.92836	CG33169
FBgn0039172	84.7042	1.92791	Spase22-23
FBgn0053229	84.6154	1.92745	CG33229
FBgn0028473	84.3644	1.92616	Non1
FBgn0038420	84.304	1.92585	CG10311
FBgn0014000	84.2036	1.92533	Hf
FBgn0039226	84.0315	1.92444	Ude
FBgn0027619	83.8803	1.92366	eIF3j
FBgn0033453	83.8114	1.9233	Sting
FBgn0083986	83.7285	1.92287	CG34150
FBgn0035588	83.6601	1.92252	Dhrs4
FBgn0020503	83.4691	1.92153	CLIP-190
FBgn0039869	83.4676	1.92152	CG1890
FBgn0032382	83.4433	1.92139	Mal-B2
FBgn0040609	83.398	1.92116	CG3348
FBgn0038147	83.3603	1.92096	CCHa2
FBgn0029709	83.3353	1.92083	CHOp24
FBgn0083970	83.2681	1.92048	CG34134
FBgn0263211	83.117	1.91969	CR43381
FBgn0004838	83.017	1.91917	Hrb27C
FBgn0004636	82.918	1.91865	Rap1
FBgn0053100	82.792	1.91799	eIF4EHP
FBgn0033188	82.5827	1.91689	Drat
FBgn0037134	82.5677	1.91681	CG7407
FBgn0004507	82.5546	1.91674	GlyP
FBgn0260439	82.5019	1.91646	Pp2A-29B
FBgn0267026	82.418	1.91602	CR45470
FBgn0029594	82.0997	1.91434	Coa8
FBgn0264750	81.9635	1.91362	CG44008
FBgn0263321	81.8119	1.91282	CG43402
FBgn0032596	81.7096	1.91227	Prosbeta4
FBgn0085810	81.6803	1.91212	CR41597
FBgn0020545	81.5436	1.91139	kraken
FBgn0039924	81.4445	1.91086	PIP4K
FBgn0003134	81.3064	1.91012	Pp1alpha-96A
FBgn0243512	81.2704	1.90993	puc
FBgn0050285	81.1512	1.90929	CG30285
FBgn0052280	80.9842	1.9084	CG32280
FBgn0034709	80.7985	1.9074	Swim
FBgn0033879	80.6062	1.90637	Echs1
FBgn0037715	80.4422	1.90548	CG9399
FBgn0025885	80.3562	1.90502	Inos
FBgn0013750	80.3174	1.90481	Arf51F
FBgn0250843	80.2757	1.90458	Prosalpha6
FBgn0083961	80.2497	1.90444	CG34125
FBgn0052485	79.9076	1.90259	CG32485
FBgn0053129	79.852	1.90229	CG33129
FBgn0264607	79.82	1.90211	CaMKII
FBgn0030478	79.4998	1.90037	CG1640
FBgn0031973	79.4927	1.90033	Spn28Dc
FBgn0287183	79.2776	1.89915	l(3)80Fg
FBgn0037525	79.2011	1.89873	CG17816
FBgn0264270	78.9533	1.89737	Sxl
FBgn0034103	78.8398	1.89675	prim
FBgn0025582	78.7007	1.89598	eIF3e
FBgn0038596	78.6978	1.89596	CG14312
FBgn0030258	78.6822	1.89588	CG1552
FBgn0034958	78.6681	1.8958	CG3907
FBgn0032140	78.6418	1.89565	CG13117
FBgn0264751	78.6224	1.89555	Vti1b
FBgn0000278	78.5327	1.89505	CecB
FBgn0263396	78.4392	1.89453	sqd
FBgn0034501	78.4185	1.89442	CG13868
FBgn0036059	78.3777	1.89419	nudE
FBgn0263598	78.3536	1.89406	Vha68-2
FBgn0029994	78.2969	1.89374	Ldsdh1
FBgn0004784	78.142	1.89288	inaC
FBgn0033669	78.0576	1.89242	PI31
FBgn0032075	78.0128	1.89217	Tsp29Fb
FBgn0038826	77.9082	1.89158	Syp
FBgn0024807	77.832	1.89116	DIP1
FBgn0267253	77.82	1.89109	CG32700
FBgn0022224	77.5038	1.88932	ubl
FBgn0032022	77.427	1.88889	CG14275
FBgn0032198	77.2966	1.88816	eEF1delta
FBgn0032732	77.25	1.8879	EMC5
FBgn0259214	77.2467	1.88788	PMCA
FBgn0019982	77.2403	1.88784	Gs1l
FBgn0027339	77.2187	1.88772	jim
FBgn0260234	77.1896	1.88756	Xport-B
FBgn0028544	77.1771	1.88749	Vajk3
FBgn0086370	77.1199	1.88717	sra
FBgn0267849	76.9487	1.8862	Syx7
FBgn0052425	76.8611	1.88571	CG32425
FBgn0029971	76.8486	1.88564	ND-MNLL
FBgn0039802	76.839	1.88558	dj-1beta
FBgn0034162	76.7856	1.88528	CG6426
FBgn0259203	76.7848	1.88528	CG42307
FBgn0034259	76.7729	1.88521	P32
FBgn0038037	76.7388	1.88501	Cyp9f2
FBgn0047095	76.6417	1.88446	CG33939
FBgn0030853	76.6138	1.88431	ND-24
FBgn0032322	76.4421	1.88333	CG16743
FBgn0033830	76.3266	1.88268	CG10814
FBgn0036040	76.2039	1.88198	CG6749
FBgn0004436	76.0104	1.88087	Ubc6
FBgn0036277	75.5995	1.87852	CG10418
FBgn0028687	75.4951	1.87792	Rpt1
FBgn0262057	75.4918	1.8779	Spn77Ba
FBgn0039054	75.4782	1.87782	Cow
FBgn0040349	75.4356	1.87758	CG3699
FBgn0036713	75.3644	1.87717	Mip
FBgn0034802	75.3366	1.87701	CNBP
FBgn0037912	75.3031	1.87681	sea
FBgn0037551	75.1162	1.87573	Arl8
FBgn0036580	75.072	1.87548	PDCD-5
FBgn0039358	75.0514	1.87536	CG5028
FBgn0037270	75.0471	1.87533	eIF3f1
FBgn0021795	74.9848	1.87497	Tapdelta
FBgn0286222	74.9627	1.87485	Fum1
FBgn0037835	74.8316	1.87409	CG14687
FBgn0044020	74.8314	1.87408	Roc2
FBgn0030263	74.7235	1.87346	CG2076
FBgn0052225	74.665	1.87312	CG32225
FBgn0036237	74.6309	1.87292	viaf
FBgn0000250	74.5033	1.87218	cact
FBgn0016701	74.0959	1.86979	Rab4
FBgn0039465	73.9099	1.8687	Tsp97E
FBgn0037290	73.8011	1.86806	CG1124
FBgn0038662	73.7974	1.86804	Mpc1
FBgn0038839	73.7891	1.86799	Ktl
FBgn0264001	73.7615	1.86783	bru3
FBgn0029508	73.7166	1.86757	Tsp42Ea
FBgn0039297	73.4884	1.86622	CG11852
FBgn0033814	73.3976	1.86568	Qsox1
FBgn0035726	73.3676	1.8655	CG9953
FBgn0053977	73.3405	1.86534	Dpm3
FBgn0039481	73.2454	1.86478	Cpr97Eb
FBgn0036165	73.2278	1.86468	chrb
FBgn0031772	73.1549	1.86424	CG13994
FBgn0030993	73.0531	1.86364	Mec2
FBgn0053126	72.9394	1.86296	NLaz
FBgn0260858	72.9266	1.86289	Ykt6
FBgn0263983	72.6443	1.8612	CG43732
FBgn0085446	72.6357	1.86115	CG34417
FBgn0037110	72.5923	1.86089	ORMDL
FBgn0264962	72.4225	1.85987	Pcf11
FBgn0011817	72.419	1.85985	nmo
FBgn0051712	72.3623	1.85951	CG31712
FBgn0011787	72.224	1.85868	mRpL12
FBgn0050481	72.1934	1.8585	mRpL53
FBgn0032429	72.1038	1.85796	CG5446
FBgn0003141	71.9686	1.85714	pr
FBgn0037976	71.935	1.85694	Tk
FBgn0028689	71.8277	1.85629	Rpn6
FBgn0038925	71.5228	1.85444	Cchl
FBgn0030311	71.5011	1.85431	CG11699
FBgn0266599	71.4846	1.85421	Hsc70-4
FBgn0262732	71.3901	1.85364	mbf1
FBgn0040010	71.3784	1.85357	CG17493
FBgn0034744	71.3238	1.85323	Vps20
FBgn0029814	71.3146	1.85318	CG15765
FBgn0029882	71.2993	1.85309	CG3226
FBgn0032297	71.0357	1.85148	CG17124
FBgn0011305	70.9998	1.85126	Rsf1
FBgn0259985	70.8475	1.85032	Mppe
FBgn0025827	70.8452	1.85031	CG6421
FBgn0038080	70.805	1.85006	CG12279
FBgn0003449	70.7826	1.84993	snf
FBgn0003165	70.7712	1.84986	pum
FBgn0261722	70.7152	1.84951	fwe
FBgn0023534	70.5849	1.84871	CG17778
FBgn0020521	70.445	1.84785	pio
FBgn0022382	70.1324	1.84592	Pka-R2
FBgn0033100	70.1189	1.84584	CG3420
FBgn0069969	70.1169	1.84582	CG40498
FBgn0263353	70.0484	1.8454	CG11000
FBgn0069973	69.9924	1.84505	CG40485
FBgn0260799	69.987	1.84502	p120ctn
FBgn0036058	69.9613	1.84486	CG6707
FBgn0002930	69.7372	1.84346	nec
FBgn0039321	69.6726	1.84306	CG10550
FBgn0031317	69.6561	1.84296	Charon
FBgn0033054	69.6046	1.84264	CG14591
FBgn0033663	69.5831	1.8425	ERp60
FBgn0027547	69.268	1.84053	CG1927
FBgn0039505	69.2565	1.84046	CG5934
FBgn0051229	69.0443	1.83913	CG31229
FBgn0036585	68.937	1.83845	CG13071
FBgn0016032	68.7806	1.83747	lbm
FBgn0030740	68.5962	1.8363	CG9917
FBgn0000346	68.5575	1.83605	comt
FBgn0037930	68.506	1.83573	CG14715
FBgn0051676	68.485	1.8356	CG31676
FBgn0051469	68.4069	1.8351	Argp
FBgn0267376	68.3885	1.83498	SelR
FBgn0001197	68.382	1.83494	His2Av
FBgn0011745	68.3607	1.83481	Arp1
FBgn0035517	68.3347	1.83464	CG1265
FBgn0013987	68.1823	1.83367	MAPk-Ak2
FBgn0033085	68.1753	1.83363	CG15908
FBgn0005614	67.9984	1.8325	trpl
FBgn0036255	67.9798	1.83238	Atg12
FBgn0265137	67.9579	1.83224	Spn42Da
FBgn0022984	67.9386	1.83212	qkr58E-3
FBgn0085360	67.9373	1.83211	CG34331
FBgn0052451	67.9169	1.83198	SPoCk
FBgn0263106	67.8873	1.83179	DnaJ-1
FBgn0040281	67.8605	1.83162	Aplip1
FBgn0030719	67.8167	1.83134	eIF5
FBgn0039265	67.5639	1.82971	CG11790
FBgn0261791	67.531	1.8295	SNRPG
FBgn0032151	67.4286	1.82884	nAChRalpha6
FBgn0036341	67.285	1.82792	Syx13
FBgn0015283	67.2705	1.82782	Rpn10
FBgn0010352	67.2692	1.82782	Ogdh
FBgn0004132	67.2179	1.82748	boca
FBgn0011016	66.8431	1.82506	SsRbeta
FBgn0037607	66.7768	1.82463	CG8036
FBgn0259481	66.7079	1.82418	Mob2
FBgn0011290	66.6775	1.82398	Taf12
FBgn0000568	66.5789	1.82334	Eip75B
FBgn0262353	66.545	1.82312	CG43051
FBgn0031306	66.377	1.82202	CG4577
FBgn0039909	66.2023	1.82087	ND-49
FBgn0053155	66.1733	1.82068	CG33155
FBgn0035082	65.8279	1.81841	CG2811
FBgn0030850	65.8079	1.81828	stas
FBgn0085322	65.764	1.81799	CG34293
FBgn0086357	65.7466	1.81787	Sec61alpha
FBgn0040890	65.6899	1.8175	ksh
FBgn0034350	65.6884	1.81749	Lamtor2
FBgn0267002	65.6382	1.81716	unc-104
FBgn0032350	65.6313	1.81711	CG6287
FBgn0083984	65.5976	1.81689	CG34148
FBgn0052694	65.5869	1.81682	CG32694
FBgn0001122	65.5791	1.81677	Galphao
FBgn0028685	65.5735	1.81673	Rpt4
FBgn0267033	65.5648	1.81667	mamo
FBgn0028400	65.5487	1.81656	Syt4
FBgn0050503	65.46	1.81598	CG30503
FBgn0004926	65.389	1.8155	eIF2beta
FBgn0034282	65.3534	1.81527	Mapmodulin
FBgn0011206	65.2785	1.81477	bol
FBgn0027544	65.1445	1.81388	CG2217
FBgn0010222	65.0427	1.8132	Nmdmc
FBgn0027932	64.9403	1.81251	Akap200
FBgn0036433	64.8958	1.81222	CG9628
FBgn0036258	64.7646	1.81134	eIF3l
FBgn0267972	64.7554	1.81128	Der-1
FBgn0035122	64.7051	1.81094	mRpL17
FBgn0032240	64.6879	1.81082	CG17768
FBgn0000426	64.5406	1.80983	SmF
FBgn0262737	64.53	1.80976	mub
FBgn0033631	64.5167	1.80967	Sod3
FBgn0259740	64.4183	1.80901	CG42394
FBgn0035815	64.3734	1.80871	Snmp2
FBgn0003721	64.3464	1.80852	Tm1
FBgn0000454	64.3392	1.80848	Dip-B
FBgn0086254	64.3144	1.80831	Akr1B
FBgn0000056	64.1373	1.80711	Adhr
FBgn0041342	64.1156	1.80696	Pcyt1
FBgn0034588	64.065	1.80662	CG9394
FBgn0038194	64.0354	1.80642	Cyp6d5
FBgn0025352	64.0047	1.80621	Mtpbeta
FBgn0260798	63.9609	1.80591	Gprk1
FBgn0038236	63.9017	1.80551	Cyp313a1
FBgn0004646	63.8733	1.80532	ogre
FBgn0020653	63.8271	1.80501	Trxr-1
FBgn0038020	63.8028	1.80484	GstD9
FBgn0286781	63.7644	1.80458	cass
FBgn0016078	63.5869	1.80337	wun
FBgn0010380	63.4054	1.80213	AP-1-2beta
FBgn0014163	63.3388	1.80167	fax
FBgn0288229	63.2978	1.80139	CG3164
FBgn0032407	63.2736	1.80122	Pex19
FBgn0037777	63.2654	1.80117	CG11722
FBgn0001961	63.2556	1.8011	Arpc1
FBgn0003714	63.2267	1.8009	tko
FBgn0037061	63.1719	1.80052	Trmt112
FBgn0011476	63.0696	1.79982	l(3)neo43
FBgn0032595	63.0124	1.79943	CG17996
FBgn0052066	62.997	1.79932	CG32066
FBgn0038294	62.8998	1.79865	Mf
FBgn0039723	62.8645	1.79841	CG15522
FBgn0086768	62.8519	1.79832	Pcmt
FBgn0033529	62.8292	1.79816	CG17765
FBgn0038830	62.6937	1.79722	CG17272
FBgn0085453	62.4255	1.79536	Mthfs
FBgn0026438	62.2493	1.79413	Eaat2
FBgn0033229	62.1841	1.79368	CG12822
FBgn0259994	61.9241	1.79186	OtopLa
FBgn0036198	61.8862	1.79159	crim
FBgn0034451	61.8078	1.79104	TBCB
FBgn0267976	61.751	1.79064	Tim23
FBgn0035534	61.6483	1.78992	mRpS6
FBgn0010741	61.5641	1.78933	Pfdn2
FBgn0015037	61.4971	1.78885	Cyp4p1
FBgn0266487	61.3125	1.78755	CG45086
FBgn0017558	61.2666	1.78722	Pdk
FBgn0030479	61.2614	1.78719	Rbp1-like
FBgn0031315	61.2533	1.78713	CG14341
FBgn0031360	61.2484	1.7871	CG31937
FBgn0036623	61.2339	1.78699	Agpat3
FBgn0037135	61.2236	1.78692	CG7414
FBgn0039135	61.1812	1.78662	CG13603
FBgn0013972	61.1022	1.78606	Gycalpha99B
FBgn0263493	61.0862	1.78594	CR43482
FBgn0267828	60.9864	1.78523	Fatp1
FBgn0038291	60.8864	1.78452	CG3984
FBgn0039681	60.8669	1.78438	CG7582
FBgn0000412	60.85	1.78426	D1
FBgn0002354	60.7591	1.78361	l(3)87Df
FBgn0027610	60.742	1.78349	Dic1
FBgn0031737	60.6756	1.78301	obst-E
FBgn0015794	60.552	1.78213	Rab18
FBgn0039900	60.5377	1.78203	Syt7
FBgn0038610	60.4313	1.78126	CG7675
FBgn0028686	60.3751	1.78086	Rpt3
FBgn0038250	60.3585	1.78074	CG3505
FBgn0039159	60.3235	1.78049	mRpS24
FBgn0001291	60.2852	1.78021	Jra
FBgn0030786	60.2837	1.7802	mRpL22
FBgn0260653	60.1691	1.77937	serp
FBgn0032666	60.1634	1.77933	CG5758
FBgn0003371	60.1267	1.77907	sgg
FBgn0032586	60.1082	1.77893	Tpr2
FBgn0015801	60.0893	1.7788	Reg-5
FBgn0033031	60.0446	1.77847	CG8245
FBgn0040395	60.0081	1.77821	Unc-76
FBgn0039495	59.983	1.77803	CG5909
FBgn0003091	59.9614	1.77787	Pkc53E
FBgn0004362	59.9324	1.77766	HmgD
FBgn0030944	59.8244	1.77688	Hou
FBgn0263352	59.8146	1.77681	Unr
FBgn0033017	59.6936	1.77593	CG10465
FBgn0039114	59.6797	1.77583	Lsd-1
FBgn0036581	59.6627	1.7757	MED10
FBgn0032101	59.4773	1.77435	CG9586
FBgn0259707	59.4585	1.77421	CG42361
FBgn0032640	59.4546	1.77419	Sgt
FBgn0283494	59.4055	1.77383	Ak2
FBgn0052549	59.3379	1.77333	Nt5b
FBgn0001125	59.1678	1.77209	Got2
FBgn0025726	59.1554	1.77199	unc-13
FBgn0050404	59.0619	1.77131	Tango11
FBgn0038100	59.0079	1.77091	Paip2
FBgn0260499	59.0069	1.7709	qvr
FBgn0033250	59.0043	1.77088	CG14762
FBgn0001123	59.0027	1.77087	Galphas
FBgn0267330	58.9448	1.77045	KdelR
FBgn0024238	58.823	1.76955	Fim
FBgn0035469	58.6788	1.76848	Lamtor4
FBgn0023174	58.608	1.76796	Prosbeta2
FBgn0028704	58.5729	1.7677	Nckx30C
FBgn0024188	58.5617	1.76761	san
FBgn0029161	58.5573	1.76758	slmo
FBgn0011642	58.4631	1.76688	Zyx
FBgn0261549	58.4576	1.76684	rdgA
FBgn0051176	58.3222	1.76583	CG31176
FBgn0028331	58.3137	1.76577	l(1)G0289
FBgn0029969	58.2237	1.7651	CG10932
FBgn0050026	58.1333	1.76442	CG30026
FBgn0028429	58.0987	1.76417	I-2
FBgn0054015	58.068	1.76394	CG34015
FBgn0039068	58.0465	1.76378	Pex11c
FBgn0033520	58.0027	1.76345	Prx2540-1
FBgn0032023	57.9635	1.76315	CG14274
FBgn0016038	57.9199	1.76283	Vsp37A
FBgn0039145	57.8581	1.76236	CG6000
FBgn0039349	57.7725	1.76172	Ssadh
FBgn0027786	57.7194	1.76132	Mtch
FBgn0051673	57.5697	1.76019	CG31673
FBgn0025624	57.5665	1.76017	CG4025
FBgn0053526	57.5534	1.76007	PNUTS
FBgn0259832	57.4927	1.75961	CG34229
FBgn0010621	57.4647	1.7594	CCT5
FBgn0038519	57.4466	1.75926	Prx3
FBgn0052428	57.4019	1.75893	CG32428
FBgn0262476	57.3489	1.75853	CG43066
FBgn0035321	57.2732	1.75795	CG1275
FBgn0037231	57.2057	1.75744	Vps24
FBgn0086346	57.1425	1.75696	ALiX
FBgn0264006	57.138	1.75692	dysc
FBgn0030897	57.1115	1.75672	Frq1
FBgn0035088	57.0803	1.75649	CG3776
FBgn0034361	57.04	1.75618	mRpS28
FBgn0021814	57.0293	1.7561	Vps28
FBgn0020249	57.0185	1.75602	stck
FBgn0000281	56.9772	1.7557	Cec2
FBgn0030350	56.9404	1.75542	SelG
FBgn0033130	56.8017	1.75436	Tsp42Ei
FBgn0032404	56.7897	1.75427	RpL7-like
FBgn0039259	56.6613	1.75329	EMC6
FBgn0263257	56.48	1.75189	Cngl
FBgn0034200	56.4656	1.75178	Gbp2
FBgn0039970	56.4124	1.75137	CG17508
FBgn0267365	56.309	1.75058	l(2)SH0834
FBgn0038803	56.3069	1.75056	CG5191
FBgn0002031	56.2942	1.75046	l(2)37Cc
FBgn0037602	56.2741	1.75031	SLIRP2
FBgn0035110	56.2135	1.74984	thoc7
FBgn0037102	55.8871	1.74731	CRIF
FBgn0025391	55.808	1.7467	Scgdelta
FBgn0033574	55.5895	1.74499	Spn47C
FBgn0035715	55.5488	1.74467	Ist1
FBgn0265101	55.4966	1.74427	Sgt1
FBgn0033844	55.4756	1.7441	bbc
FBgn0027492	55.4279	1.74373	wdb
FBgn0086784	55.3696	1.74327	stmA
FBgn0014011	55.3297	1.74296	Rac2
FBgn0266579	55.3162	1.74285	tau
FBgn0264087	55.3062	1.74277	Slob
FBgn0051140	55.1788	1.74177	CG31140
FBgn0260657	55.1106	1.74124	CG42540
FBgn0026160	55.0597	1.74083	tna
FBgn0037063	55.0561	1.74081	CG9391
FBgn0035811	54.9244	1.73977	Mcad
FBgn0003205	54.8783	1.7394	Ras85D
FBgn0030362	54.8685	1.73932	regucalcin
FBgn0032444	54.7366	1.73828	CCT4
FBgn0287831	54.7196	1.73814	speck
FBgn0263391	54.6921	1.73792	hts
FBgn0028582	54.658	1.73765	lqf
FBgn0039911	54.5796	1.73703	CG1909
FBgn0001257	54.542	1.73673	ImpL2
FBgn0013432	54.3979	1.73558	bcn92
FBgn0028648	54.373	1.73538	mRpL50
FBgn0005586	54.3709	1.73537	Rab3
FBgn0043364	54.3599	1.73528	cbt
FBgn0041712	54.2216	1.73417	yellow-d
FBgn0031437	54.1821	1.73386	Arpc5
FBgn0028671	54.1371	1.73349	Vha100-1
FBgn0039993	54.0413	1.73273	CG17691
FBgn0030329	53.9404	1.73191	prtp
FBgn0039737	53.9044	1.73162	CG7920
FBgn0053307	53.7382	1.73028	CG33307
FBgn0003067	53.7193	1.73013	Pepck1
FBgn0026741	53.6705	1.72974	mRpL18
FBgn0025712	53.6082	1.72923	CG13920
FBgn0051717	53.5966	1.72914	CG31717
FBgn0046214	53.5764	1.72897	vig2
FBgn0039790	53.5625	1.72886	CG2246
FBgn0029765	53.5287	1.72859	CG16756
FBgn0039765	53.5009	1.72836	mRpS18C
FBgn0038828	53.46	1.72803	CG17270
FBgn0038659	53.4364	1.72784	EndoA
FBgn0040020	53.2772	1.72654	MED21
FBgn0028691	53.2078	1.72597	Rpn9
FBgn0024432	53.1882	1.72582	Dlc90F
FBgn0086778	53.1843	1.72578	nAChRalpha7
FBgn0000273	53.1674	1.72565	Pka-C1
FBgn0031495	53.1657	1.72563	GABPI
FBgn0030752	53.156	1.72555	CDC50
FBgn0036501	53.0659	1.72482	CG7272
FBgn0278608	53.0299	1.72452	Dsp1
FBgn0261995	52.987	1.72417	CG42813
FBgn0033777	52.9859	1.72416	CG17574
FBgn0064116	52.797	1.72261	anox
FBgn0052982	52.7772	1.72245	CG32982
FBgn0027338	52.7557	1.72227	Kap-alpha3
FBgn0030802	52.7548	1.72226	DENR
FBgn0036126	52.6869	1.7217	Irbp18
FBgn0028836	52.6811	1.72165	CSN7
FBgn0262716	52.6714	1.72158	Arp3
FBgn0037796	52.6357	1.72128	CG12814
FBgn0031603	52.5934	1.72093	CG15432
FBgn0024509	52.5822	1.72084	Sec13
FBgn0010240	52.5488	1.72056	Lcch3
FBgn0023526	52.534	1.72044	CG2865
FBgn0035538	52.471	1.71992	DopEcR
FBgn0037747	52.428	1.71956	Naa80
FBgn0000261	52.4061	1.71938	Cat
FBgn0031418	52.3884	1.71923	CG3609
FBgn0036106	52.3809	1.71917	CG6409
FBgn0026262	52.3302	1.71875	Taf3
FBgn0035228	52.3121	1.7186	CG12091
FBgn0034237	52.0767	1.71664	eIF3b
FBgn0032810	52.0567	1.71648	CG13077
FBgn0039081	52.0376	1.71632	Irk2
FBgn0029771	51.9691	1.71574	CG12730
FBgn0032053	51.9521	1.7156	mRpL51
FBgn0032746	51.9255	1.71538	CG10470
FBgn0051360	51.8919	1.7151	CG31360
FBgn0284230	51.8818	1.71502	CG46314
FBgn0010225	51.8657	1.71488	Gel
FBgn0035557	51.8283	1.71457	CG11353
FBgn0259483	51.6879	1.71339	Mob4
FBgn0039205	51.6561	1.71312	CG13623
FBgn0052039	51.5835	1.71251	CG32039
FBgn0002781	51.5788	1.71247	mod(mdg4)
FBgn0011837	51.4038	1.711	Tis11
FBgn0260760	51.3576	1.7106	CG42558
FBgn0036007	51.33	1.71037	path
FBgn0039831	51.2953	1.71008	CG12054
FBgn0036929	51.2665	1.70983	CG7668
FBgn0026872	51.2314	1.70954	CG14777
FBgn0039816	51.2311	1.70953	CG11317
FBgn0034061	51.1782	1.70909	Ufc1
FBgn0032000	51.1505	1.70885	CG8372
FBgn0020496	51.1279	1.70866	CtBP
FBgn0004179	51.0184	1.70773	Csp
FBgn0259717	51.0126	1.70768	CG42371
FBgn0000479	50.9952	1.70753	dnc
FBgn0040285	50.9065	1.70677	Scamp
FBgn0003435	50.8592	1.70637	sm
FBgn0035978	50.822	1.70605	UGP
FBgn0284257	50.8072	1.70593	Ttd14
FBgn0086348	50.7979	1.70585	se
FBgn0030742	50.7825	1.70571	CG9919
FBgn0263397	50.7191	1.70517	Ih
FBgn0025381	50.6498	1.70458	rush
FBgn0033413	50.6235	1.70435	prel
FBgn0033015	50.6211	1.70433	d4
FBgn0038363	50.5724	1.70391	Acyp2
FBgn0261284	50.5687	1.70388	bou
FBgn0004638	50.5281	1.70353	drk
FBgn0011770	50.5126	1.7034	Gip
FBgn0262976	50.5042	1.70333	lawc
FBgn0260940	50.4442	1.70281	lsn
FBgn0033751	50.3918	1.70236	CG8818
FBgn0033710	50.3665	1.70214	CG17739
FBgn0039149	50.3068	1.70163	CG18428
FBgn0053200	50.1514	1.70028	VepD
FBgn0037378	50.1284	1.70008	PSMG1
FBgn0263220	50.1205	1.70002	Hk
FBgn0264493	50.1098	1.69992	rdx
FBgn0010333	50.0947	1.69979	Rac1
FBgn0038829	50.085	1.69971	CG17271
FBgn0030829	50.0623	1.69951	CG12998
FBgn0013277	50.0606	1.6995	Hsp70Ba
FBgn0016685	49.9604	1.69863	Nlp
FBgn0030400	49.9602	1.69862	Pits
FBgn0038877	49.9132	1.69822	CG3308
FBgn0267336	49.9007	1.69811	Glut4EF
FBgn0028341	49.7319	1.69664	Ptpmeg2
FBgn0027491	49.6487	1.69591	Cdk5alpha
FBgn0259243	49.6332	1.69577	Pka-R1
FBgn0000592	49.626	1.69571	Est-6
FBgn0020300	49.5863	1.69536	geko
FBgn0032196	49.5709	1.69523	CG5708
FBgn0040837	49.5663	1.69519	CG8620
FBgn0262026	49.4205	1.69391	CG42837
FBgn0262717	49.3792	1.69354	Skeletor
FBgn0031099	49.2559	1.69246	CG17065
FBgn0033378	49.1968	1.69194	tsu
FBgn0039927	49.1385	1.69142	CG11155
FBgn0038460	49.1333	1.69138	CG18622
FBgn0028327	49.0146	1.69033	l(1)G0320
FBgn0036111	49.0087	1.69027	Aps
FBgn0032100	48.9833	1.69005	CG13108
FBgn0283427	48.9514	1.68977	FASN1
FBgn0029799	48.9239	1.68952	CG15772
FBgn0011768	48.8566	1.68892	Fdh
FBgn0032835	48.8178	1.68858	CG16772
FBgn0086676	48.7731	1.68818	spin
FBgn0038172	48.7662	1.68812	Adgf-D
FBgn0262739	48.7267	1.68777	AGO1
FBgn0039238	48.6958	1.68749	CG7016
FBgn0034368	48.6952	1.68749	zda
FBgn0041630	48.6939	1.68747	Hexo1
FBgn0034579	48.6805	1.68736	mRpL54
FBgn0085209	48.6612	1.68718	CG34180
FBgn0035346	48.6556	1.68713	CG1146
FBgn0039929	48.6217	1.68683	CG11076
FBgn0063493	48.6148	1.68677	GstE7
FBgn0262481	48.554	1.68623	CG43071
FBgn0030883	48.5175	1.6859	CG7772
FBgn0000355	48.453	1.68532	Cp15
FBgn0262569	48.4349	1.68516	CG43109
FBgn0035397	48.3892	1.68475	PAN3
FBgn0260795	48.3649	1.68453	NaPi-III
FBgn0001220	48.3641	1.68452	Hsc70-5
FBgn0042175	48.1954	1.68301	CG18858
FBgn0051810	48.0674	1.68185	CG31810
FBgn0031836	48.0623	1.6818	CG11050
FBgn0053523	48.0588	1.68177	CG33523
FBgn0038343	48.0493	1.68169	Trissin
FBgn0029133	48.0301	1.68151	REG
FBgn0039770	47.9852	1.68111	CG15537
FBgn0020764	47.9797	1.68106	Alas
FBgn0263210	47.88	1.68015	CR43380
FBgn0038211	47.8513	1.67989	CG9649
FBgn0026238	47.8511	1.67989	gus
FBgn0036837	47.7913	1.67935	CG18135
FBgn0039647	47.753	1.679	jus
FBgn0032731	47.7432	1.67891	Swip-1
FBgn0031708	47.6963	1.67849	CG7382
FBgn0015282	47.6669	1.67822	Rpt2
FBgn0010288	47.6616	1.67817	Uch
FBgn0032820	47.6331	1.67791	fbp
FBgn0052675	47.6305	1.67788	Tango5
FBgn0030341	47.6189	1.67778	p24-1
FBgn0035370	47.5811	1.67743	Non2
FBgn0013272	47.4924	1.67662	Gp150
FBgn0037084	47.4375	1.67612	Syx6
FBgn0040323	47.4192	1.67595	GNBP1
FBgn0052056	47.4152	1.67592	scramb1
FBgn0262656	47.3369	1.6752	Myc
FBgn0038307	47.2999	1.67486	mRpS10
FBgn0001624	47.2942	1.67481	dlg1
FBgn0261258	47.2678	1.67457	rgn
FBgn0003676	47.208	1.67402	CCT1
FBgn0003390	47.1997	1.67394	shf
FBgn0039305	47.1839	1.67379	CG11858
FBgn0003093	47.1721	1.67369	Pkc98E
FBgn0287597	47.16	1.67357	CG46466
FBgn0033793	47.1406	1.6734	CG3955
FBgn0027562	47.1356	1.67335	CG10345
FBgn0040634	47.092	1.67295	CG4186
FBgn0035147	46.9135	1.6713	Gale
FBgn0034758	46.807	1.67031	CG13510
FBgn0000117	46.7994	1.67024	arm
FBgn0031885	46.7788	1.67005	Mnn1
FBgn0023179	46.7721	1.66999	amon
FBgn0033139	46.6963	1.66928	Tsp42Er
FBgn0032720	46.689	1.66921	mRpL13
FBgn0033907	46.6584	1.66893	mRpS16
FBgn0261788	46.6451	1.66881	Ank2
FBgn0025682	46.554	1.66796	scf
FBgn0034242	46.548	1.6679	CG14480
FBgn0003890	46.5219	1.66766	betaTub97EF
FBgn0000536	46.5145	1.66759	eas
FBgn0019925	46.5116	1.66756	Surf4
FBgn0041191	46.3654	1.66619	Rheb
FBgn0023212	46.3608	1.66615	EloB
FBgn0036107	46.3515	1.66606	galla-2
FBgn0287873	46.3401	1.66596	zip
FBgn0032515	46.3267	1.66583	loqs
FBgn0029708	46.2926	1.66551	CG3556
FBgn0260934	46.285	1.66544	par-1
FBgn0052202	46.2564	1.66517	CG32202
FBgn0264694	46.2537	1.66515	mgr
FBgn0033451	46.225	1.66488	Marc
FBgn0033598	46.2046	1.66469	Cpr47Eb
FBgn0031897	46.1579	1.66425	CG13784
FBgn0035827	46.1357	1.66404	Srp9
FBgn0032805	46.11	1.6638	CG10337
FBgn0286784	46.0447	1.66318	TER94
FBgn0035505	46.0003	1.66276	Teh2
FBgn0035880	45.995	1.66271	Culd
FBgn0032139	45.9846	1.66261	CG13116
FBgn0029676	45.9641	1.66242	HIP-R
FBgn0039697	45.8814	1.66164	CG7834
FBgn0043456	45.7919	1.66079	Ndf
FBgn0261508	45.7883	1.66075	CG42656
FBgn0028953	45.7446	1.66034	CG14478
FBgn0002787	45.7155	1.66006	Rpn8
FBgn0051126	45.7003	1.65992	CG31126
FBgn0032156	45.6849	1.65977	CG13124
FBgn0041205	45.6839	1.65976	key
FBgn0037521	45.64	1.65935	CG2993
FBgn0263993	45.5629	1.65861	CG43736
FBgn0033131	45.494	1.65795	CR12842
FBgn0035016	45.4751	1.65777	CG4612
FBgn0035904	45.4191	1.65724	GstO3
FBgn0260659	45.3972	1.65703	CG42542
FBgn0036666	45.3645	1.65672	TSG101
FBgn0029718	45.3265	1.65635	mRpL30
FBgn0039594	45.3176	1.65627	snu
FBgn0022160	45.2788	1.6559	Gpo1
FBgn0013720	45.275	1.65586	pck
FBgn0266723	45.2716	1.65583	Trs31
FBgn0259923	45.2526	1.65564	Septin4
FBgn0051955	45.2023	1.65516	CG31955
FBgn0265182	45.1821	1.65497	CG44247
FBgn0005640	45.1546	1.6547	Eip63E
FBgn0040383	45.0856	1.65404	CG5254
FBgn0025549	45.066	1.65385	unc-119
FBgn0035589	45.0386	1.65358	CHMP2B
FBgn0051548	45.0325	1.65353	CG31548
FBgn0000635	45.0312	1.65351	Fas2
FBgn0025615	45.0199	1.6534	Torsin
FBgn0031913	45.0032	1.65324	CG5958
FBgn0029959	44.998	1.65319	Rab39
FBgn0033497	44.9316	1.65255	CG12912
FBgn0033886	44.9187	1.65243	Rpn13
FBgn0039254	44.8999	1.65225	Nmnat
FBgn0037108	44.868	1.65194	Alg11
FBgn0037020	44.8632	1.65189	Pex14
FBgn0051184	44.8011	1.65129	LSm3
FBgn0028983	44.7759	1.65104	Spn55B
FBgn0034179	44.724	1.65054	CG6805
FBgn0029885	44.5999	1.64933	CG3224
FBgn0004880	44.5947	1.64928	scrt
FBgn0250869	44.5816	1.64916	CG42240
FBgn0038533	44.5758	1.6491	CG7523
FBgn0036335	44.5607	1.64895	mRpL20
FBgn0025820	44.5491	1.64884	JTBR
FBgn0030364	44.5385	1.64874	Lsm12a
FBgn0043455	44.5132	1.64849	CG5986
FBgn0037843	44.4175	1.64755	CG4511
FBgn0029975	44.4035	1.64742	spidey
FBgn0030734	44.3996	1.64738	CG9911
FBgn0030412	44.3752	1.64714	Tomosyn
FBgn0028703	44.3306	1.6467	Nhe3
FBgn0031883	44.3286	1.64668	Caper
FBgn0033341	44.2648	1.64606	MrgBP
FBgn0034919	44.1812	1.64524	CG5569
FBgn0037374	44.1376	1.64481	jagn
FBgn0030973	44.0803	1.64424	CG7332
FBgn0283469	44.0506	1.64395	Vps4
FBgn0259715	43.9941	1.64339	CG42369
FBgn0036974	43.9595	1.64305	eRF1
FBgn0026749	43.9377	1.64284	Yippee
FBgn0038950	43.9042	1.64251	CG5382
FBgn0016696	43.8596	1.64206	Pitslre
FBgn0037906	43.8459	1.64193	PGRP-LB
FBgn0027594	43.8446	1.64192	drpr
FBgn0040339	43.8405	1.64188	MED22
FBgn0050476	43.8274	1.64175	ave
FBgn0259209	43.7591	1.64107	Mlp60A
FBgn0031117	43.6981	1.64046	GstT3
FBgn0061198	43.6429	1.63991	HSPC300
FBgn0041184	43.6066	1.63955	Socs36E
FBgn0031538	43.6022	1.63951	CG3246
FBgn0032847	43.589	1.63938	Taf13
FBgn0031529	43.5005	1.63849	CG9662
FBgn0026620	43.4782	1.63827	tacc
FBgn0287454	43.4402	1.63789	Pa1
FBgn0051207	43.4103	1.63759	CG31207
FBgn0035246	43.3703	1.63719	CG13928
FBgn0285962	43.3618	1.63711	CG46338
FBgn0250848	43.3371	1.63686	26-29-p
FBgn0031535	43.3092	1.63658	CG12795
FBgn0017566	43.3009	1.6365	ND-75
FBgn0028397	43.2863	1.63635	Tob
FBgn0005322	43.244	1.63593	nmd
FBgn0051778	43.2329	1.63581	CG31778
FBgn0087035	43.2291	1.63578	AGO2
FBgn0004066	43.2209	1.63569	Prosalpha4
FBgn0052412	43.217	1.63566	QC
FBgn0082582	43.1728	1.63521	tmod
FBgn0040099	43.1381	1.63486	lectin-28C
FBgn0031047	43.133	1.63481	Rcd-1
FBgn0036986	43.0901	1.63438	CG5282
FBgn0001280	43.0712	1.63419	janA
FBgn0033428	43.0266	1.63374	Urod
FBgn0035181	42.956	1.63302	CG9205
FBgn0035853	42.9551	1.63301	UbcE2M
FBgn0037312	42.9539	1.633	CG11999
FBgn0261262	42.8983	1.63244	CG42613
FBgn0263980	42.8883	1.63234	Stacl
FBgn0286813	42.8856	1.63231	SRPK
FBgn0032191	42.8811	1.63227	Snx17
FBgn0038912	42.7953	1.6314	CG6656
FBgn0034433	42.7524	1.63096	EndoB
FBgn0036853	42.7458	1.63089	mRpL21
FBgn0265512	42.7376	1.63081	mlt
FBgn0036136	42.7272	1.6307	Ufd1
FBgn0036844	42.7127	1.63056	Mkp3
FBgn0267378	42.6824	1.63025	sau
FBgn0033951	42.6428	1.62985	CG10139
FBgn0022959	42.6358	1.62977	yps
FBgn0032864	42.6144	1.62956	CG2493
FBgn0015019	42.6126	1.62954	CCT3
FBgn0016041	42.5611	1.62901	Tom40
FBgn0033032	42.5379	1.62878	kune
FBgn0035917	42.5004	1.62839	Zasp66
FBgn0037261	42.4912	1.6283	CG9775
FBgn0259204	42.4672	1.62805	CG42308
FBgn0010622	42.4524	1.6279	DCTN3-p24
FBgn0039738	42.4515	1.62789	Mgat2
FBgn0036848	42.3796	1.62716	Naxd
FBgn0035989	42.351	1.62686	Atat
FBgn0031660	42.3444	1.6268	mRpL28
FBgn0052177	42.2849	1.62619	Ndfip
FBgn0011224	42.243	1.62575	heph
FBgn0032229	42.2153	1.62547	ClpP
FBgn0011586	42.205	1.62536	e(r)
FBgn0287209	42.162	1.62492	Gfat1
FBgn0034058	42.1615	1.62492	Pex11ab
FBgn0037891	42.1041	1.62432	CG5214
FBgn0025574	42.1029	1.62431	Pli
FBgn0000289	42.1011	1.62429	cg
FBgn0040375	42.0375	1.62364	CG13760
FBgn0032694	41.9888	1.62313	MESR3
FBgn0259700	41.9682	1.62292	CG42354
FBgn0053548	41.9591	1.62283	SmydA-8
FBgn0029860	41.9079	1.6223	CG15891
FBgn0037955	41.8795	1.622	Kyat
FBgn0036911	41.8621	1.62182	Fibp
FBgn0016693	41.8419	1.62161	Past1
FBgn0020369	41.788	1.62105	Rpt6
FBgn0038428	41.7704	1.62087	CG14894
FBgn0032292	41.7639	1.6208	EMC3
FBgn0026206	41.6952	1.62009	mei-P26
FBgn0030870	41.6844	1.61997	CG6398
FBgn0038474	41.6452	1.61956	mRpS11
FBgn0033133	41.6163	1.61926	Tsp42Ek
FBgn0027588	41.5665	1.61874	GCS2alpha
FBgn0033309	41.5274	1.61834	Lnpk
FBgn0011481	41.4891	1.61793	Ssdp
FBgn0285963	41.4572	1.6176	CG46339
FBgn0264975	41.4439	1.61746	Nrg
FBgn0032076	41.4413	1.61743	Argl
FBgn0034948	41.4383	1.6174	PPP1R15
FBgn0016926	41.4366	1.61738	Pino
FBgn0266918	41.4203	1.61721	CG32486
FBgn0030026	41.4182	1.61719	sni
FBgn0263120	41.3978	1.61698	Acsl
FBgn0040389	41.3921	1.61692	mRpL14
FBgn0029820	41.3406	1.61638	CG16721
FBgn0032453	41.3369	1.61634	CG6180
FBgn0031776	41.3314	1.61628	Pfdn1
FBgn0039464	41.3071	1.61603	CG6330
FBgn0051694	41.2649	1.61558	Ifrd1
FBgn0031247	41.19	1.61479	CG11562
FBgn0040918	41.1609	1.61448	schlank
FBgn0028688	41.158	1.61445	Rpn7
FBgn0037603	41.1452	1.61432	Sys1
FBgn0002780	41.0961	1.6138	mod
FBgn0025800	41.0765	1.61359	Smox
FBgn0032783	41.0304	1.61311	CG10237
FBgn0014906	41.0056	1.61284	Hydr2
FBgn0033226	40.9889	1.61267	puml
FBgn0031268	40.9744	1.61251	cold
FBgn0050109	40.9563	1.61232	CG30109
FBgn0038043	40.9521	1.61228	CG17202
FBgn0284231	40.952	1.61228	CG46315
FBgn0284436	40.928	1.61202	CCT8
FBgn0032032	40.9087	1.61182	CG17294
FBgn0029663	40.8679	1.61138	CG10804
FBgn0053094	40.8669	1.61137	Synd
FBgn0260451	40.8624	1.61132	CG14042
FBgn0040227	40.8178	1.61085	eIF3d1
FBgn0031683	40.6879	1.60947	CG4230
FBgn0046875	40.6572	1.60914	Obp83g
FBgn0036620	40.5972	1.6085	CG4842
FBgn0287592	40.5678	1.60818	CG46462
FBgn0032290	40.5352	1.60783	CG6443
FBgn0029174	40.5264	1.60774	Fkbp59
FBgn0034218	40.4774	1.60721	CG18467
FBgn0035232	40.4704	1.60714	CG12099
FBgn0011722	40.4684	1.60712	Tig
FBgn0034791	40.4334	1.60674	EMC8-9
FBgn0027108	40.429	1.60669	Inx2
FBgn0028683	40.4239	1.60664	spt4
FBgn0032398	40.4037	1.60642	CG6766
FBgn0085236	40.3954	1.60633	CG34207
FBgn0066303	40.3611	1.60596	CG33932
FBgn0263593	40.3565	1.60591	Lpin
FBgn0036556	40.354	1.60589	hzg
FBgn0032059	40.3526	1.60587	PrBP
FBgn0030260	40.342	1.60576	CG1537
FBgn0032451	40.3263	1.60559	spict
FBgn0035639	40.3251	1.60558	kri
FBgn0261381	40.3158	1.60547	mtTFB1
FBgn0038049	40.247	1.60473	Srlp
FBgn0263740	40.2336	1.60459	eIF2gamma
FBgn0033391	40.1564	1.60375	CG8026
FBgn0030484	40.153	1.60372	GstT4
FBgn0032160	40.1194	1.60335	CG4598
FBgn0032213	40.0336	1.60243	CG5390
FBgn0032193	39.9917	1.60197	CG5727
FBgn0037566	39.93	1.6013	mRpL1
FBgn0040056	39.9249	1.60124	CG17698
FBgn0038924	39.9025	1.601	CG6028
FBgn0267912	39.8981	1.60095	CanA-14F
FBgn0038196	39.8862	1.60082	CG9922
FBgn0038331	39.8817	1.60077	Ccm3
FBgn0015776	39.8762	1.60071	nrv1
FBgn0024985	39.8661	1.6006	Rilpl
FBgn0001227	39.8358	1.60027	Hsp67Ba
FBgn0004057	39.8089	1.59998	Zw
FBgn0034986	39.7963	1.59984	mRpS17
FBgn0035692	39.7945	1.59982	Sf3b6
FBgn0051864	39.7824	1.59969	Qtzl
FBgn0040805	39.775	1.59961	CG12355
FBgn0261564	39.756	1.5994	ReepA
FBgn0037753	39.696	1.59875	CG12947
FBgn0266449	39.674	1.59851	Kr-h2
FBgn0035825	39.6326	1.59805	CG8111
FBgn0040650	39.6306	1.59803	CG15456
FBgn0086677	39.611	1.59782	jeb
FBgn0038369	39.5899	1.59758	Arpc3A
FBgn0037341	39.5416	1.59705	CG12746
FBgn0013725	39.5368	1.597	phyl
FBgn0017418	39.5163	1.59678	ari-1
FBgn0053878	39.4941	1.59653	His2B:CG33878
FBgn0028509	39.4889	1.59647	CenG1A
FBgn0010215	39.4839	1.59642	alpha-Cat
FBgn0032236	39.4722	1.59629	mRpS7
FBgn0023535	39.4239	1.59576	arg
FBgn0010488	39.4091	1.5956	NAT1
FBgn0033518	39.4059	1.59556	Prx2540-2
FBgn0266064	39.3946	1.59544	GlyS
FBgn0000618	39.3628	1.59509	e(y)2
FBgn0036199	39.3399	1.59483	Bmcp
FBgn0036406	39.3267	1.59469	CG13484
FBgn0260632	39.3186	1.5946	dl
FBgn0027598	39.3064	1.59446	cindr
FBgn0031040	39.2916	1.5943	CG14210
FBgn0085638	39.2857	1.59423	CG41378
FBgn0011509	39.2745	1.59411	SrpRbeta
FBgn0005672	39.2583	1.59393	spi
FBgn0001202	39.255	1.5939	hook
FBgn0011754	39.2487	1.59383	PhKgamma
FBgn0266019	39.1861	1.59313	rudhira
FBgn0038809	39.1738	1.593	CG16953
FBgn0027329	39.1241	1.59244	CCT6
FBgn0038682	39.1059	1.59224	CG5835
FBgn0038053	39.0808	1.59196	CG18549
FBgn0034860	39.0565	1.59169	CG9812
FBgn0011640	39.0559	1.59169	lark
FBgn0034001	39.0489	1.59161	mRpL41
FBgn0041194	39.0462	1.59158	Prat2
FBgn0035287	39.0306	1.59141	CG13937
FBgn0033919	38.9925	1.59098	CG8547
FBgn0052745	38.99	1.59095	CR32745
FBgn0038771	38.9855	1.5909	CG4390
FBgn0029896	38.9788	1.59083	CG3168
FBgn0004908	38.9594	1.59061	Arl2
FBgn0050428	38.9531	1.59054	CG30428
FBgn0262160	38.9521	1.59053	CG9932
FBgn0001114	38.9321	1.59031	Glt
FBgn0053181	38.9268	1.59025	CG33181
FBgn0010470	38.9168	1.59014	Fkbp14
FBgn0033209	38.9145	1.59011	CG12107
FBgn0038738	38.9046	1.59	CG4572
FBgn0014903	38.8951	1.5899	CG14630
FBgn0052544	38.8818	1.58975	CG32544
FBgn0051199	38.7818	1.58863	CG31199
FBgn0259749	38.7724	1.58852	mmy
FBgn0041180	38.7534	1.58831	Tep4
FBgn0041711	38.6942	1.58765	yellow-e
FBgn0040832	38.6864	1.58756	CG8012
FBgn0031974	38.6797	1.58748	CG12560
FBgn0015321	38.6676	1.58735	Ubc4
FBgn0053198	38.6109	1.58671	pen-2
FBgn0038042	38.5373	1.58588	Scgbeta
FBgn0039213	38.5163	1.58565	atl
FBgn0053138	38.4565	1.58497	AGBE
FBgn0038195	38.4262	1.58463	CG3061
FBgn0266801	38.4086	1.58443	CG45263
FBgn0000017	38.3636	1.58392	Abl
FBgn0003071	38.3356	1.5836	Pfk
FBgn0037230	38.3098	1.58331	Nepl11
FBgn0261396	38.2997	1.5832	Rpn3
[truncated: 12,095 more rows]
